# Supplementary material for: Inhibition of FLT3-ITD Kinase in Acute Myeloid Leukemia by New Imidazo[1,2-b]pyridazine Derivatives Identified by Scaffold Hopping
Source: J Med Chem. 2023 Aug 3;66(16):11133–57. doi: 10.1021/acs.jmedchem.3c00575 (PMC10461230; doi:10.1021/acs.jmedchem.3c00575)
Supplement: Supplementary file 2 — jm3c00575_si_002.pdb [file jm3c00575_si_002.pdb]

TITLE     Displayed atoms
REMARK   4      COMPLIES WITH FORMAT V. 3.0, 1-DEC-2006
REMARK 888
REMARK 888 WRITTEN BY MAESTRO (A PRODUCT OF SCHRODINGER, LLC)
ATOM      1  N   GLU A  25      29.106   2.730  -0.964  1.00 15.79           N1+
ATOM      2  CA  GLU A  25      30.092   2.300   0.114  1.00 16.03           C  
ATOM      3  C   GLU A  25      29.341   2.242   1.509  1.00 15.21           C  
ATOM      4  O   GLU A  25      28.207   2.719   1.578  1.00 15.05           O  
ATOM      5  CB  GLU A  25      31.415   3.084   0.039  1.00  0.00           C  
ATOM      6  CG  GLU A  25      31.934   3.431  -1.366  1.00  0.00           C  
ATOM      7  CD  GLU A  25      33.246   4.208  -1.428  1.00  0.00           C  
ATOM      8  OE1 GLU A  25      34.311   3.553  -1.479  1.00  0.00           O  
ATOM      9  OE2 GLU A  25      33.158   5.454  -1.427  1.00  0.00           O1-
ATOM     10  H1  GLU A  25      29.578   2.769  -1.856  1.00 15.79           H  
ATOM     11  H2  GLU A  25      28.349   2.064  -1.013  1.00 15.79           H  
ATOM     12  H3  GLU A  25      28.737   3.643  -0.739  1.00 15.79           H  
ATOM     13  HA  GLU A  25      30.351   1.268  -0.122  1.00 16.03           H  
ATOM     14  HB3 GLU A  25      32.187   2.538   0.582  1.00  0.00           H  
ATOM     15  HB2 GLU A  25      31.323   3.999   0.624  1.00  0.00           H  
ATOM     16  HG3 GLU A  25      31.165   3.981  -1.907  1.00  0.00           H  
ATOM     17  HG2 GLU A  25      32.031   2.515  -1.950  1.00  0.00           H  
ATOM     18  N   TYR A  26      29.817   1.509   2.548  1.00 27.91           N  
ATOM     19  CA  TYR A  26      28.832   0.876   3.453  1.00 28.04           C  
ATOM     20  C   TYR A  26      28.437   1.580   4.769  1.00 26.58           C  
ATOM     21  O   TYR A  26      27.228   1.480   4.981  1.00 27.10           O  
ATOM     22  CB  TYR A  26      29.004  -0.659   3.564  1.00  0.00           C  
ATOM     23  CG  TYR A  26      29.616  -1.226   4.836  1.00  0.00           C  
ATOM     24  CD1 TYR A  26      31.010  -1.422   4.938  1.00  0.00           C  
ATOM     25  CD2 TYR A  26      28.780  -1.583   5.918  1.00  0.00           C  
ATOM     26  CE1 TYR A  26      31.558  -1.975   6.109  1.00  0.00           C  
ATOM     27  CE2 TYR A  26      29.334  -2.114   7.096  1.00  0.00           C  
ATOM     28  CZ  TYR A  26      30.720  -2.330   7.178  1.00  0.00           C  
ATOM     29  OH  TYR A  26      31.257  -2.857   8.305  1.00  0.00           O  
ATOM     30  H   TYR A  26      30.813   1.411   2.682  1.00 27.91           H  
ATOM     31  HA  TYR A  26      27.913   0.956   2.873  1.00 28.04           H  
ATOM     32  HB3 TYR A  26      29.571  -1.017   2.705  1.00  0.00           H  
ATOM     33  HB2 TYR A  26      28.042  -1.139   3.386  1.00  0.00           H  
ATOM     34  HD1 TYR A  26      31.655  -1.147   4.117  1.00  0.00           H  
ATOM     35  HD2 TYR A  26      27.711  -1.448   5.842  1.00  0.00           H  
ATOM     36  HE1 TYR A  26      32.624  -2.127   6.187  1.00  0.00           H  
ATOM     37  HE2 TYR A  26      28.695  -2.354   7.933  1.00  0.00           H  
ATOM     38  HH  TYR A  26      32.153  -2.558   8.492  1.00  0.00           H  
ATOM     39  N   PHE A  27      29.350   2.200   5.604  1.00 12.53           N  
ATOM     40  CA  PHE A  27      29.169   2.900   6.959  1.00 12.22           C  
ATOM     41  C   PHE A  27      27.970   1.834   7.605  1.00 12.18           C  
ATOM     42  O   PHE A  27      26.764   2.135   7.627  1.00 11.71           O  
ATOM     43  CB  PHE A  27      28.441   4.243   6.764  1.00  0.00           C  
ATOM     44  CG  PHE A  27      28.516   4.829   5.371  1.00  0.00           C  
ATOM     45  CD1 PHE A  27      27.531   4.503   4.421  1.00  0.00           C  
ATOM     46  CD2 PHE A  27      29.566   5.696   5.025  1.00  0.00           C  
ATOM     47  CE1 PHE A  27      27.594   5.050   3.128  1.00  0.00           C  
ATOM     48  CE2 PHE A  27      29.629   6.243   3.731  1.00  0.00           C  
ATOM     49  CZ  PHE A  27      28.642   5.919   2.783  1.00  0.00           C  
ATOM     50  H   PHE A  27      30.325   2.239   5.345  1.00 12.53           H  
ATOM     51  HA  PHE A  27      30.079   2.965   7.555  1.00 12.22           H  
ATOM     52  HB3 PHE A  27      28.825   4.968   7.481  1.00  0.00           H  
ATOM     53  HB2 PHE A  27      27.396   4.131   7.052  1.00  0.00           H  
ATOM     54  HD1 PHE A  27      26.727   3.833   4.685  1.00  0.00           H  
ATOM     55  HD2 PHE A  27      30.325   5.942   5.753  1.00  0.00           H  
ATOM     56  HE1 PHE A  27      26.836   4.802   2.399  1.00  0.00           H  
ATOM     57  HE2 PHE A  27      30.435   6.911   3.466  1.00  0.00           H  
ATOM     58  HZ  PHE A  27      28.690   6.339   1.789  1.00  0.00           H  
ATOM     59  N   TYR A  28      28.340   0.802   8.432  1.00 27.91           N  
ATOM     60  CA  TYR A  28      28.113   0.668   9.936  1.00 28.04           C  
ATOM     61  C   TYR A  28      27.157   1.546  10.890  1.00 26.58           C  
ATOM     62  O   TYR A  28      27.125   1.193  12.061  1.00 27.10           O  
ATOM     63  CB  TYR A  28      29.487   0.806  10.729  1.00  0.00           C  
ATOM     64  CG  TYR A  28      30.793   0.164  10.353  1.00  0.00           C  
ATOM     65  CD1 TYR A  28      31.921   0.959  10.063  1.00  0.00           C  
ATOM     66  CD2 TYR A  28      30.961  -1.189  10.672  1.00  0.00           C  
ATOM     67  CE1 TYR A  28      33.215   0.438  10.259  1.00  0.00           C  
ATOM     68  CE2 TYR A  28      32.259  -1.711  10.837  1.00  0.00           C  
ATOM     69  CZ  TYR A  28      33.385  -0.892  10.667  1.00  0.00           C  
ATOM     70  OH  TYR A  28      34.636  -1.390  10.875  1.00  0.00           O  
ATOM     71  H   TYR A  28      28.827   0.002   8.054  1.00 27.91           H  
ATOM     72  HA  TYR A  28      27.798  -0.364  10.087  1.00 28.04           H  
ATOM     73  HB3 TYR A  28      29.295   0.597  11.781  1.00  0.00           H  
ATOM     74  HB2 TYR A  28      29.669   1.865  10.914  1.00  0.00           H  
ATOM     75  HD1 TYR A  28      31.792   1.965   9.692  1.00  0.00           H  
ATOM     76  HD2 TYR A  28      30.098  -1.827  10.790  1.00  0.00           H  
ATOM     77  HE1 TYR A  28      34.080   1.064  10.095  1.00  0.00           H  
ATOM     78  HE2 TYR A  28      32.394  -2.751  11.097  1.00  0.00           H  
ATOM     79  HH  TYR A  28      35.301  -0.695  10.889  1.00  0.00           H  
ATOM     80  N   VAL A  29      26.351   2.542  10.452  1.00 13.53           N  
ATOM     81  CA  VAL A  29      25.173   3.198  11.153  1.00 14.05           C  
ATOM     82  C   VAL A  29      25.245   4.078  12.376  1.00 14.80           C  
ATOM     83  O   VAL A  29      25.381   3.601  13.510  1.00 14.48           O  
ATOM     84  CB  VAL A  29      23.916   2.308  11.177  1.00  0.00           C  
ATOM     85  CG1 VAL A  29      22.809   2.988  10.369  1.00  0.00           C  
ATOM     86  CG2 VAL A  29      24.178   0.916  10.586  1.00  0.00           C  
ATOM     87  H   VAL A  29      26.501   2.949   9.540  1.00 13.53           H  
ATOM     88  HA  VAL A  29      24.880   3.931  10.401  1.00 14.05           H  
ATOM     89  HB  VAL A  29      23.582   2.196  12.209  1.00  0.00           H  
ATOM     90 HG11 VAL A  29      21.915   2.365  10.381  1.00  0.00           H  
ATOM     91 HG12 VAL A  29      22.581   3.958  10.810  1.00  0.00           H  
ATOM     92 HG13 VAL A  29      23.142   3.126   9.340  1.00  0.00           H  
ATOM     93 HG21 VAL A  29      23.262   0.326  10.625  1.00  0.00           H  
ATOM     94 HG22 VAL A  29      24.501   1.016   9.550  1.00  0.00           H  
ATOM     95 HG23 VAL A  29      24.956   0.416  11.163  1.00  0.00           H  
ATOM     96  N   ASP A  30      25.186   5.377  12.120  1.00 15.87           N  
ATOM     97  CA  ASP A  30      25.446   6.365  13.146  1.00 16.79           C  
ATOM     98  C   ASP A  30      24.183   6.597  13.956  1.00 17.43           C  
ATOM     99  O   ASP A  30      23.193   7.097  13.429  1.00 17.84           O  
ATOM    100  CB  ASP A  30      25.940   7.659  12.512  1.00 16.67           C  
ATOM    101  CG  ASP A  30      26.099   8.764  13.518  1.00 17.71           C  
ATOM    102  OD1 ASP A  30      25.496   8.656  14.599  1.00 17.40           O  
ATOM    103  OD2 ASP A  30      26.793   9.790  13.325  1.00 20.13           O1-
ATOM    104  H   ASP A  30      24.955   5.699  11.191  1.00 15.87           H  
ATOM    105  HA  ASP A  30      26.222   5.983  13.810  1.00 16.79           H  
ATOM    106  HB3 ASP A  30      25.241   7.973  11.737  1.00 16.67           H  
ATOM    107  HB2 ASP A  30      26.895   7.479  12.018  1.00 16.67           H  
ATOM    108  N   PHE A  31      24.222   6.250  15.236  1.00 17.94           N  
ATOM    109  CA  PHE A  31      23.058   6.351  16.116  1.00 18.35           C  
ATOM    110  C   PHE A  31      22.543   7.774  16.255  1.00 18.70           C  
ATOM    111  O   PHE A  31      21.333   7.976  16.398  1.00 18.85           O  
ATOM    112  CB  PHE A  31      23.625   5.900  17.475  1.00  0.00           C  
ATOM    113  CG  PHE A  31      23.533   4.417  17.760  1.00  0.00           C  
ATOM    114  CD1 PHE A  31      24.586   3.565  17.381  1.00  0.00           C  
ATOM    115  CD2 PHE A  31      22.400   3.891  18.403  1.00  0.00           C  
ATOM    116  CE1 PHE A  31      24.507   2.188  17.649  1.00  0.00           C  
ATOM    117  CE2 PHE A  31      22.320   2.513  18.671  1.00  0.00           C  
ATOM    118  CZ  PHE A  31      23.374   1.661  18.294  1.00  0.00           C  
ATOM    119  H   PHE A  31      25.080   5.900  15.638  1.00 17.94           H  
ATOM    120  HA  PHE A  31      22.263   5.682  15.786  1.00 18.35           H  
ATOM    121  HB3 PHE A  31      23.128   6.452  18.273  1.00  0.00           H  
ATOM    122  HB2 PHE A  31      24.664   6.218  17.555  1.00  0.00           H  
ATOM    123  HD1 PHE A  31      25.455   3.969  16.884  1.00  0.00           H  
ATOM    124  HD2 PHE A  31      21.590   4.545  18.691  1.00  0.00           H  
ATOM    125  HE1 PHE A  31      25.316   1.534  17.360  1.00  0.00           H  
ATOM    126  HE2 PHE A  31      21.449   2.109  19.166  1.00  0.00           H  
ATOM    127  HZ  PHE A  31      23.313   0.603  18.500  1.00  0.00           H  
ATOM    128  N   ARG A  32      23.462   8.737  16.214  1.00 18.96           N  
ATOM    129  CA  ARG A  32      23.146  10.150  16.386  1.00 19.05           C  
ATOM    130  C   ARG A  32      22.666  10.795  15.094  1.00 19.63           C  
ATOM    131  O   ARG A  32      22.386  11.990  15.070  1.00 19.82           O  
ATOM    132  CB  ARG A  32      24.380  10.913  16.901  1.00  0.00           C  
ATOM    133  CG  ARG A  32      24.148  12.433  17.182  1.00  0.00           C  
ATOM    134  CD  ARG A  32      25.448  13.154  17.457  1.00  0.00           C  
ATOM    135  NE  ARG A  32      26.322  13.130  16.256  1.00  0.00           N  
ATOM    136  CZ  ARG A  32      26.249  13.959  15.222  1.00  0.00           C  
ATOM    137  NH1 ARG A  32      25.522  15.099  15.314  1.00  0.00           N  
ATOM    138  NH2 ARG A  32      26.934  13.591  14.091  1.00  0.00           N1+
ATOM    139  H   ARG A  32      24.432   8.503  16.058  1.00 18.96           H  
ATOM    140  HA  ARG A  32      22.353  10.237  17.129  1.00 19.05           H  
ATOM    141  HB3 ARG A  32      25.198  10.799  16.189  1.00  0.00           H  
ATOM    142  HB2 ARG A  32      24.750  10.431  17.806  1.00  0.00           H  
ATOM    143  HG3 ARG A  32      23.482  12.546  18.038  1.00  0.00           H  
ATOM    144  HG2 ARG A  32      23.655  12.889  16.324  1.00  0.00           H  
ATOM    145  HD3 ARG A  32      25.961  12.672  18.289  1.00  0.00           H  
ATOM    146  HD2 ARG A  32      25.239  14.187  17.733  1.00  0.00           H  
ATOM    147  HE  ARG A  32      27.021  12.401  16.270  1.00  0.00           H  
ATOM    148 HH12 ARG A  32      25.468  15.728  14.526  1.00  0.00           H  
ATOM    149 HH11 ARG A  32      25.034  15.319  16.171  1.00  0.00           H  
ATOM    150 HH22 ARG A  32      26.914  14.184  13.273  1.00  0.00           H  
ATOM    151 HH21 ARG A  32      27.458  12.728  14.076  1.00  0.00           H  
ATOM    152  N   GLU A  33      22.586  10.016  14.019  1.00 20.20           N  
ATOM    153  CA  GLU A  33      22.041  10.512  12.762  1.00 21.00           C  
ATOM    154  C   GLU A  33      20.627   9.963  12.531  1.00 20.79           C  
ATOM    155  O   GLU A  33      19.922  10.381  11.612  1.00 20.43           O  
ATOM    156  CB  GLU A  33      22.990  10.222  11.584  1.00  0.00           C  
ATOM    157  CG  GLU A  33      22.485   9.241  10.515  1.00  0.00           C  
ATOM    158  CD  GLU A  33      23.434   8.961   9.353  1.00  0.00           C  
ATOM    159  OE1 GLU A  33      24.239   8.010   9.473  1.00  0.00           O  
ATOM    160  OE2 GLU A  33      23.332   9.707   8.357  1.00  0.00           O1-
ATOM    161  H   GLU A  33      22.907   9.059  14.064  1.00 20.20           H  
ATOM    162  HA  GLU A  33      21.957  11.595  12.851  1.00 21.00           H  
ATOM    163  HB3 GLU A  33      23.946   9.869  11.972  1.00  0.00           H  
ATOM    164  HB2 GLU A  33      23.267  11.162  11.106  1.00  0.00           H  
ATOM    165  HG3 GLU A  33      21.532   9.596  10.123  1.00  0.00           H  
ATOM    166  HG2 GLU A  33      22.213   8.299  10.992  1.00  0.00           H  
ATOM    167  N   TYR A  34      20.212   9.051  13.407  1.00 21.16           N  
ATOM    168  CA  TYR A  34      18.963   8.306  13.238  1.00 21.46           C  
ATOM    169  C   TYR A  34      17.707   9.125  13.480  1.00 21.82           C  
ATOM    170  O   TYR A  34      17.577   9.853  14.468  1.00 22.07           O  
ATOM    171  CB  TYR A  34      18.945   7.033  14.105  1.00  0.00           C  
ATOM    172  CG  TYR A  34      18.148   5.851  13.586  1.00  0.00           C  
ATOM    173  CD1 TYR A  34      18.768   4.893  12.763  1.00  0.00           C  
ATOM    174  CD2 TYR A  34      16.786   5.719  13.907  1.00  0.00           C  
ATOM    175  CE1 TYR A  34      18.032   3.798  12.278  1.00  0.00           C  
ATOM    176  CE2 TYR A  34      16.050   4.624  13.424  1.00  0.00           C  
ATOM    177  CZ  TYR A  34      16.674   3.661  12.610  1.00  0.00           C  
ATOM    178  OH  TYR A  34      15.963   2.595  12.140  1.00  0.00           O  
ATOM    179  H   TYR A  34      20.766   8.850  14.227  1.00 21.16           H  
ATOM    180  HA  TYR A  34      18.930   7.979  12.199  1.00 21.46           H  
ATOM    181  HB3 TYR A  34      18.598   7.287  15.107  1.00  0.00           H  
ATOM    182  HB2 TYR A  34      19.970   6.717  14.298  1.00  0.00           H  
ATOM    183  HD1 TYR A  34      19.811   4.998  12.503  1.00  0.00           H  
ATOM    184  HD2 TYR A  34      16.303   6.460  14.526  1.00  0.00           H  
ATOM    185  HE1 TYR A  34      18.511   3.061  11.650  1.00  0.00           H  
ATOM    186  HE2 TYR A  34      15.005   4.522  13.678  1.00  0.00           H  
ATOM    187  HH  TYR A  34      16.311   2.259  11.312  1.00  0.00           H  
ATOM    188  N   GLU A  35      16.755   8.929  12.586  1.00 22.09           N  
ATOM    189  CA  GLU A  35      15.598   9.813  12.393  1.00 22.02           C  
ATOM    190  C   GLU A  35      14.927  10.463  13.606  1.00 21.64           C  
ATOM    191  O   GLU A  35      14.446  11.590  13.389  1.00 22.23           O  
ATOM    192  CB  GLU A  35      14.593   8.901  11.665  1.00  0.00           C  
ATOM    193  CG  GLU A  35      14.621   8.931  10.128  1.00  0.00           C  
ATOM    194  CD  GLU A  35      13.621   8.023   9.418  1.00  0.00           C  
ATOM    195  OE1 GLU A  35      12.494   8.495   9.148  1.00  0.00           O  
ATOM    196  OE2 GLU A  35      14.008   6.866   9.151  1.00  0.00           O1-
ATOM    197  H   GLU A  35      16.793   8.125  11.976  1.00 22.09           H  
ATOM    198  HA  GLU A  35      15.892  10.606  11.706  1.00 22.02           H  
ATOM    199  HB3 GLU A  35      13.585   9.131  12.010  1.00  0.00           H  
ATOM    200  HB2 GLU A  35      14.727   7.875  12.006  1.00  0.00           H  
ATOM    201  HG3 GLU A  35      15.628   8.696   9.782  1.00  0.00           H  
ATOM    202  HG2 GLU A  35      14.481   9.956   9.786  1.00  0.00           H  
ATOM    203  N   TYR A  36      14.850   9.800  14.769  1.00 20.75           N  
ATOM    204  CA  TYR A  36      14.268  10.361  16.019  1.00 20.70           C  
ATOM    205  C   TYR A  36      13.255   9.438  16.665  1.00 21.01           C  
ATOM    206  O   TYR A  36      12.343   8.955  16.000  1.00 21.57           O  
ATOM    207  CB  TYR A  36      13.615  11.763  15.840  1.00 20.40           C  
ATOM    208  CG  TYR A  36      12.799  12.247  17.030  1.00 19.26           C  
ATOM    209  CD1 TYR A  36      11.427  12.453  16.930  1.00 19.64           C  
ATOM    210  CD2 TYR A  36      13.399  12.486  18.260  1.00 19.48           C  
ATOM    211  CE1 TYR A  36      10.675  12.885  18.029  1.00 18.25           C  
ATOM    212  CE2 TYR A  36      12.660  12.911  19.357  1.00 17.97           C  
ATOM    213  CZ  TYR A  36      11.310  13.106  19.231  1.00 18.77           C  
ATOM    214  OH  TYR A  36      10.602  13.524  20.327  1.00 20.70           O  
ATOM    215  H   TYR A  36      15.201   8.855  14.836  1.00 20.75           H  
ATOM    216  HA  TYR A  36      15.088  10.480  16.727  1.00 20.70           H  
ATOM    217  HB3 TYR A  36      12.986  11.757  14.950  1.00 20.40           H  
ATOM    218  HB2 TYR A  36      14.390  12.495  15.612  1.00 20.40           H  
ATOM    219  HD1 TYR A  36      10.922  12.279  15.991  1.00 19.64           H  
ATOM    220  HD2 TYR A  36      14.463  12.342  18.379  1.00 19.48           H  
ATOM    221  HE1 TYR A  36       9.611  13.041  17.928  1.00 18.25           H  
ATOM    222  HE2 TYR A  36      13.150  13.086  20.303  1.00 17.97           H  
ATOM    223  HH  TYR A  36       9.648  13.677  20.184  1.00 20.70           H  
ATOM    224  N   ASP A  37      13.380   9.232  17.974  1.00 21.31           N  
ATOM    225  CA  ASP A  37      12.449   8.350  18.690  1.00 21.25           C  
ATOM    226  C   ASP A  37      11.304   9.081  19.376  1.00 20.72           C  
ATOM    227  O   ASP A  37      11.528   9.889  20.286  1.00 20.61           O  
ATOM    228  CB  ASP A  37      13.192   7.474  19.712  1.00 21.72           C  
ATOM    229  CG  ASP A  37      12.499   6.147  19.950  1.00 21.75           C  
ATOM    230  OD1 ASP A  37      11.284   6.031  19.671  1.00 21.80           O  
ATOM    231  OD2 ASP A  37      13.094   5.162  20.414  1.00 23.31           O1-
ATOM    232  H   ASP A  37      14.122   9.685  18.488  1.00 21.31           H  
ATOM    233  HA  ASP A  37      12.008   7.680  17.952  1.00 21.25           H  
ATOM    234  HB3 ASP A  37      13.278   8.012  20.656  1.00 21.72           H  
ATOM    235  HB2 ASP A  37      14.209   7.294  19.364  1.00 21.72           H  
ATOM    236  N   LEU A  38      10.080   8.763  18.962  1.00 20.44           N  
ATOM    237  CA  LEU A  38       8.868   9.429  19.480  1.00 20.40           C  
ATOM    238  C   LEU A  38       8.486   9.035  20.912  1.00 19.26           C  
ATOM    239  O   LEU A  38       7.520   9.568  21.465  1.00 18.89           O  
ATOM    240  CB  LEU A  38       7.674   9.263  18.522  1.00  0.00           C  
ATOM    241  CG  LEU A  38       7.876   9.078  16.998  1.00  0.00           C  
ATOM    242  CD1 LEU A  38       8.777   7.888  16.675  1.00  0.00           C  
ATOM    243  CD2 LEU A  38       6.530   8.938  16.286  1.00  0.00           C  
ATOM    244  H   LEU A  38       9.954   8.041  18.267  1.00 20.44           H  
ATOM    245  HA  LEU A  38       9.093  10.495  19.506  1.00 20.40           H  
ATOM    246  HB3 LEU A  38       6.975  10.083  18.686  1.00  0.00           H  
ATOM    247  HB2 LEU A  38       7.037   8.460  18.892  1.00  0.00           H  
ATOM    248  HG  LEU A  38       8.362   9.976  16.616  1.00  0.00           H  
ATOM    249 HD11 LEU A  38       8.889   7.799  15.594  1.00  0.00           H  
ATOM    250 HD12 LEU A  38       9.756   8.039  17.130  1.00  0.00           H  
ATOM    251 HD13 LEU A  38       8.330   6.976  17.070  1.00  0.00           H  
ATOM    252 HD21 LEU A  38       6.696   8.809  15.216  1.00  0.00           H  
ATOM    253 HD22 LEU A  38       5.999   8.070  16.678  1.00  0.00           H  
ATOM    254 HD23 LEU A  38       5.934   9.835  16.455  1.00  0.00           H  
ATOM    255  N   LYS A  39       9.265   8.114  21.486  1.00 18.51           N  
ATOM    256  CA  LYS A  39       9.217   7.749  22.906  1.00 17.71           C  
ATOM    257  C   LYS A  39       9.647   8.880  23.871  1.00 17.18           C  
ATOM    258  O   LYS A  39       9.298   8.849  25.042  1.00 16.82           O  
ATOM    259  CB  LYS A  39      10.034   6.469  23.158  1.00 17.65           C  
ATOM    260  CG  LYS A  39      11.550   6.636  23.032  1.00 18.12           C  
ATOM    261  CD  LYS A  39      12.322   5.434  23.564  1.00 19.36           C  
ATOM    262  CE  LYS A  39      13.693   5.838  24.120  1.00 20.39           C  
ATOM    263  NZ  LYS A  39      14.636   4.680  24.277  1.00 20.82           N1+
ATOM    264  H   LYS A  39       9.947   7.614  20.934  1.00 18.51           H  
ATOM    265  HA  LYS A  39       8.178   7.513  23.138  1.00 17.71           H  
ATOM    266  HB3 LYS A  39       9.699   5.687  22.476  1.00 17.65           H  
ATOM    267  HB2 LYS A  39       9.795   6.078  24.147  1.00 17.65           H  
ATOM    268  HG3 LYS A  39      11.861   7.533  23.568  1.00 18.12           H  
ATOM    269  HG2 LYS A  39      11.811   6.800  21.986  1.00 18.12           H  
ATOM    270  HD3 LYS A  39      12.455   4.706  22.764  1.00 19.36           H  
ATOM    271  HD2 LYS A  39      11.741   4.948  24.348  1.00 19.36           H  
ATOM    272  HE3 LYS A  39      13.562   6.331  25.083  1.00 20.39           H  
ATOM    273  HE2 LYS A  39      14.143   6.585  23.466  1.00 20.39           H  
ATOM    274  HZ1 LYS A  39      14.789   4.246  23.378  1.00 20.82           H  
ATOM    275  HZ2 LYS A  39      15.517   5.010  24.645  1.00 20.82           H  
ATOM    276  HZ3 LYS A  39      14.237   4.005  24.913  1.00 20.82           H  
ATOM    277  N   TRP A  40      10.392   9.872  23.382  1.00 16.77           N  
ATOM    278  CA  TRP A  40      10.755  11.045  24.197  1.00 16.66           C  
ATOM    279  C   TRP A  40       9.671  12.093  24.298  1.00 16.03           C  
ATOM    280  O   TRP A  40       9.738  12.950  25.156  1.00 15.80           O  
ATOM    281  CB  TRP A  40      12.063  11.692  23.712  1.00 16.69           C  
ATOM    282  CG  TRP A  40      13.166  10.725  23.756  1.00 17.30           C  
ATOM    283  CD1 TRP A  40      13.663   9.980  22.720  1.00 17.19           C  
ATOM    284  CD2 TRP A  40      13.888  10.326  24.919  1.00 19.57           C  
ATOM    285  NE1 TRP A  40      14.674   9.161  23.167  1.00 17.05           N  
ATOM    286  CE2 TRP A  40      14.825   9.343  24.517  1.00 18.44           C  
ATOM    287  CE3 TRP A  40      13.834  10.691  26.283  1.00 19.93           C  
ATOM    288  CZ2 TRP A  40      15.700   8.733  25.418  1.00 18.54           C  
ATOM    289  CZ3 TRP A  40      14.717  10.078  27.179  1.00 18.99           C  
ATOM    290  CH2 TRP A  40      15.636   9.120  26.738  1.00 17.72           C  
ATOM    291  H   TRP A  40      10.724   9.832  22.429  1.00 16.77           H  
ATOM    292  HA  TRP A  40      10.938  10.682  25.208  1.00 16.66           H  
ATOM    293  HB3 TRP A  40      12.303  12.545  24.346  1.00 16.69           H  
ATOM    294  HB2 TRP A  40      11.934  12.049  22.690  1.00 16.69           H  
ATOM    295  HD1 TRP A  40      13.251  10.093  21.728  1.00 17.19           H  
ATOM    296  HE1 TRP A  40      15.162   8.561  22.518  1.00 17.05           H  
ATOM    297  HE3 TRP A  40      13.121  11.430  26.616  1.00 19.93           H  
ATOM    298  HZ2 TRP A  40      16.397   7.984  25.071  1.00 18.54           H  
ATOM    299  HZ3 TRP A  40      14.694  10.343  28.226  1.00 18.99           H  
ATOM    300  HH2 TRP A  40      16.306   8.681  27.462  1.00 17.72           H  
ATOM    301  N   GLU A  41       8.683  12.008  23.415  1.00 16.04           N  
ATOM    302  CA  GLU A  41       7.645  13.023  23.281  1.00 15.82           C  
ATOM    303  C   GLU A  41       6.948  13.242  24.591  1.00 15.38           C  
ATOM    304  O   GLU A  41       6.470  12.291  25.228  1.00 15.31           O  
ATOM    305  CB  GLU A  41       6.617  12.651  22.202  1.00 16.02           C  
ATOM    306  CG  GLU A  41       5.900  13.845  21.565  1.00 17.30           C  
ATOM    307  CD  GLU A  41       6.819  14.805  20.794  1.00 19.91           C  
ATOM    308  OE1 GLU A  41       7.747  14.366  20.072  1.00 21.09           O  
ATOM    309  OE2 GLU A  41       6.608  16.028  20.898  1.00 21.04           O1-
ATOM    310  H   GLU A  41       8.626  11.212  22.796  1.00 16.04           H  
ATOM    311  HA  GLU A  41       8.121  13.959  22.989  1.00 15.82           H  
ATOM    312  HB3 GLU A  41       5.878  11.971  22.626  1.00 16.02           H  
ATOM    313  HB2 GLU A  41       7.107  12.067  21.423  1.00 16.02           H  
ATOM    314  HG3 GLU A  41       5.366  14.399  22.337  1.00 17.30           H  
ATOM    315  HG2 GLU A  41       5.117  13.482  20.899  1.00 17.30           H  
ATOM    316  N   PHE A  42       6.929  14.512  24.986  1.00 14.84           N  
ATOM    317  CA  PHE A  42       6.214  14.980  26.167  1.00 14.39           C  
ATOM    318  C   PHE A  42       5.397  16.206  25.818  1.00 13.75           C  
ATOM    319  O   PHE A  42       5.936  17.147  25.276  1.00 13.74           O  
ATOM    320  CB  PHE A  42       7.184  15.311  27.289  1.00 14.27           C  
ATOM    321  CG  PHE A  42       6.512  15.695  28.558  1.00 14.06           C  
ATOM    322  CD1 PHE A  42       6.362  17.035  28.902  1.00 13.74           C  
ATOM    323  CD2 PHE A  42       6.025  14.724  29.414  1.00 13.29           C  
ATOM    324  CE1 PHE A  42       5.754  17.398  30.088  1.00 12.49           C  
ATOM    325  CE2 PHE A  42       5.401  15.091  30.599  1.00 13.40           C  
ATOM    326  CZ  PHE A  42       5.274  16.429  30.937  1.00 12.26           C  
ATOM    327  H   PHE A  42       7.429  15.213  24.458  1.00 14.84           H  
ATOM    328  HA  PHE A  42       5.540  14.193  26.505  1.00 14.39           H  
ATOM    329  HB3 PHE A  42       7.844  16.118  26.970  1.00 14.27           H  
ATOM    330  HB2 PHE A  42       7.835  14.455  27.469  1.00 14.27           H  
ATOM    331  HD1 PHE A  42       6.723  17.807  28.238  1.00 13.74           H  
ATOM    332  HD2 PHE A  42       6.130  13.679  29.161  1.00 13.29           H  
ATOM    333  HE1 PHE A  42       5.656  18.442  30.347  1.00 12.49           H  
ATOM    334  HE2 PHE A  42       5.012  14.332  31.262  1.00 13.40           H  
ATOM    335  HZ  PHE A  42       4.799  16.711  31.865  1.00 12.26           H  
ATOM    336  N   PRO A  43       4.102  16.199  26.132  1.00 13.62           N  
ATOM    337  CA  PRO A  43       3.194  17.259  25.670  1.00 13.17           C  
ATOM    338  C   PRO A  43       3.580  18.581  26.288  1.00 12.90           C  
ATOM    339  O   PRO A  43       3.747  18.666  27.499  1.00 13.18           O  
ATOM    340  CB  PRO A  43       1.838  16.804  26.184  1.00 12.93           C  
ATOM    341  CG  PRO A  43       2.130  15.842  27.273  1.00 12.91           C  
ATOM    342  CD  PRO A  43       3.405  15.189  26.951  1.00 13.56           C  
ATOM    343  HA  PRO A  43       3.195  17.324  24.582  1.00 13.17           H  
ATOM    344  HB3 PRO A  43       1.301  16.293  25.385  1.00 12.93           H  
ATOM    345  HB2 PRO A  43       1.300  17.660  26.592  1.00 12.93           H  
ATOM    346  HG3 PRO A  43       1.340  15.093  27.317  1.00 12.91           H  
ATOM    347  HG2 PRO A  43       2.226  16.380  28.216  1.00 12.91           H  
ATOM    348  HD2 PRO A  43       3.966  15.022  27.871  1.00 13.56           H  
ATOM    349  HD3 PRO A  43       3.213  14.304  26.344  1.00 13.56           H  
ATOM    350  N   ARG A  44       3.749  19.598  25.462  1.00 12.56           N  
ATOM    351  CA  ARG A  44       4.297  20.855  25.944  1.00 12.31           C  
ATOM    352  C   ARG A  44       3.351  21.619  26.862  1.00 12.18           C  
ATOM    353  O   ARG A  44       3.783  22.317  27.765  1.00 12.00           O  
ATOM    354  CB  ARG A  44       4.736  21.721  24.771  1.00 12.53           C  
ATOM    355  CG  ARG A  44       3.673  22.644  24.261  1.00 12.11           C  
ATOM    356  CD  ARG A  44       3.962  23.206  22.913  1.00 11.59           C  
ATOM    357  NE  ARG A  44       4.640  22.262  22.030  1.00 10.19           N  
ATOM    358  CZ  ARG A  44       5.814  22.493  21.461  1.00  8.20           C  
ATOM    359  NH1 ARG A  44       6.316  21.593  20.645  1.00  8.38           N  
ATOM    360  NH2 ARG A  44       6.471  23.629  21.683  1.00  6.57           N1+
ATOM    361  H   ARG A  44       3.497  19.505  24.488  1.00 12.56           H  
ATOM    362  HA  ARG A  44       5.189  20.618  26.523  1.00 12.31           H  
ATOM    363  HB3 ARG A  44       5.079  21.081  23.958  1.00 12.53           H  
ATOM    364  HB2 ARG A  44       5.612  22.303  25.059  1.00 12.53           H  
ATOM    365  HG3 ARG A  44       3.532  23.460  24.970  1.00 12.11           H  
ATOM    366  HG2 ARG A  44       2.719  22.118  24.236  1.00 12.11           H  
ATOM    367  HD3 ARG A  44       4.570  24.104  23.018  1.00 11.59           H  
ATOM    368  HD2 ARG A  44       3.031  23.531  22.449  1.00 11.59           H  
ATOM    369  HE  ARG A  44       4.160  21.389  21.862  1.00 10.19           H  
ATOM    370 HH12 ARG A  44       7.210  21.754  20.203  1.00  8.38           H  
ATOM    371 HH11 ARG A  44       5.808  20.740  20.460  1.00  8.38           H  
ATOM    372 HH22 ARG A  44       7.365  23.790  21.242  1.00  6.57           H  
ATOM    373 HH21 ARG A  44       6.075  24.330  22.293  1.00  6.57           H  
ATOM    374  N   GLU A  45       2.055  21.476  26.635  1.00 12.32           N  
ATOM    375  CA  GLU A  45       1.081  22.049  27.543  1.00 12.18           C  
ATOM    376  C   GLU A  45       1.129  21.456  28.965  1.00 11.76           C  
ATOM    377  O   GLU A  45       0.422  21.918  29.859  1.00 12.25           O  
ATOM    378  CB  GLU A  45      -0.324  22.068  26.913  1.00  0.00           C  
ATOM    379  CG  GLU A  45      -0.400  22.323  25.399  1.00  0.00           C  
ATOM    380  CD  GLU A  45      -1.797  22.340  24.787  1.00  0.00           C  
ATOM    381  OE1 GLU A  45      -2.400  23.435  24.738  1.00  0.00           O  
ATOM    382  OE2 GLU A  45      -2.237  21.248  24.370  1.00  0.00           O1-
ATOM    383  H   GLU A  45       1.738  20.964  25.824  1.00 12.32           H  
ATOM    384  HA  GLU A  45       1.365  23.095  27.654  1.00 12.18           H  
ATOM    385  HB3 GLU A  45      -0.940  22.803  27.432  1.00  0.00           H  
ATOM    386  HB2 GLU A  45      -0.834  21.133  27.145  1.00  0.00           H  
ATOM    387  HG3 GLU A  45       0.211  21.585  24.879  1.00  0.00           H  
ATOM    388  HG2 GLU A  45       0.105  23.260  25.167  1.00  0.00           H  
ATOM    389  N   ASN A  46       1.981  20.452  29.178  1.00 11.10           N  
ATOM    390  CA  ASN A  46       2.209  19.931  30.520  1.00 10.72           C  
ATOM    391  C   ASN A  46       3.465  20.568  31.116  1.00 10.40           C  
ATOM    392  O   ASN A  46       3.819  20.344  32.268  1.00  9.93           O  
ATOM    393  CB  ASN A  46       2.219  18.391  30.552  1.00  0.00           C  
ATOM    394  CG  ASN A  46       0.876  17.703  30.793  1.00  0.00           C  
ATOM    395  OD1 ASN A  46       0.692  16.521  30.209  1.00  0.00           O  
ATOM    396  ND2 ASN A  46      -0.008  18.228  31.459  1.00  0.00           N  
ATOM    397  H   ASN A  46       2.480  20.040  28.403  1.00 11.10           H  
ATOM    398  HA  ASN A  46       1.368  20.255  31.133  1.00 10.72           H  
ATOM    399  HB3 ASN A  46       2.935  18.052  31.301  1.00  0.00           H  
ATOM    400  HB2 ASN A  46       2.653  18.016  29.625  1.00  0.00           H  
ATOM    401 HD22 ASN A  46      -0.886  17.749  31.601  1.00  0.00           H  
ATOM    402 HD21 ASN A  46       0.141  19.140  31.866  1.00  0.00           H  
ATOM    403  N   LEU A  47       4.118  21.402  30.318  1.00 10.59           N  
ATOM    404  CA  LEU A  47       5.273  22.146  30.783  1.00 10.78           C  
ATOM    405  C   LEU A  47       4.886  23.572  31.105  1.00 11.18           C  
ATOM    406  O   LEU A  47       3.900  24.087  30.621  1.00 11.12           O  
ATOM    407  CB  LEU A  47       6.404  22.173  29.743  1.00 10.73           C  
ATOM    408  CG  LEU A  47       7.217  20.980  29.253  1.00  8.46           C  
ATOM    409  CD1 LEU A  47       8.209  21.560  28.327  1.00  4.84           C  
ATOM    410  CD2 LEU A  47       7.871  20.251  30.365  1.00  4.78           C  
ATOM    411  H   LEU A  47       3.814  21.530  29.364  1.00 10.59           H  
ATOM    412  HA  LEU A  47       5.648  21.674  31.691  1.00 10.78           H  
ATOM    413  HB3 LEU A  47       7.099  22.967  30.018  1.00 10.73           H  
ATOM    414  HB2 LEU A  47       6.050  22.723  28.871  1.00 10.73           H  
ATOM    415  HG  LEU A  47       6.566  20.298  28.706  1.00  8.46           H  
ATOM    416 HD11 LEU A  47       8.840  20.767  27.926  1.00  4.84           H  
ATOM    417 HD12 LEU A  47       7.693  22.062  27.509  1.00  4.84           H  
ATOM    418 HD13 LEU A  47       8.828  22.280  28.862  1.00  4.84           H  
ATOM    419 HD21 LEU A  47       8.438  19.410  29.965  1.00  4.78           H  
ATOM    420 HD22 LEU A  47       8.545  20.924  30.895  1.00  4.78           H  
ATOM    421 HD23 LEU A  47       7.112  19.882  31.054  1.00  4.78           H  
ATOM    422  N   GLU A  48       5.702  24.204  31.930  1.00 12.19           N  
ATOM    423  CA  GLU A  48       5.549  25.601  32.263  1.00 13.06           C  
ATOM    424  C   GLU A  48       6.947  26.193  32.507  1.00 13.04           C  
ATOM    425  O   GLU A  48       7.814  25.502  33.035  1.00 13.30           O  
ATOM    426  CB  GLU A  48       4.643  25.738  33.501  1.00  0.00           C  
ATOM    427  CG  GLU A  48       4.039  27.126  33.765  1.00  0.00           C  
ATOM    428  CD  GLU A  48       3.144  27.250  34.995  1.00  0.00           C  
ATOM    429  OE1 GLU A  48       3.683  27.564  36.080  1.00  0.00           O  
ATOM    430  OE2 GLU A  48       1.927  27.031  34.823  1.00  0.00           O1-
ATOM    431  H   GLU A  48       6.472  23.709  32.357  1.00 12.19           H  
ATOM    432  HA  GLU A  48       5.085  26.118  31.423  1.00 13.06           H  
ATOM    433  HB3 GLU A  48       5.191  25.411  34.385  1.00  0.00           H  
ATOM    434  HB2 GLU A  48       3.840  25.003  33.441  1.00  0.00           H  
ATOM    435  HG3 GLU A  48       3.486  27.451  32.884  1.00  0.00           H  
ATOM    436  HG2 GLU A  48       4.842  27.861  33.829  1.00  0.00           H  
ATOM    437  N   PHE A  49       7.149  27.460  32.132  1.00 13.01           N  
ATOM    438  CA  PHE A  49       8.470  28.091  32.185  1.00 13.22           C  
ATOM    439  C   PHE A  49       8.709  29.046  33.340  1.00 13.59           C  
ATOM    440  O   PHE A  49       7.917  29.929  33.593  1.00 14.00           O  
ATOM    441  CB  PHE A  49       8.766  28.813  30.873  1.00 12.83           C  
ATOM    442  CG  PHE A  49       9.061  27.893  29.750  1.00 12.04           C  
ATOM    443  CD1 PHE A  49       9.128  28.361  28.465  1.00 13.45           C  
ATOM    444  CD2 PHE A  49       9.267  26.547  29.976  1.00 10.73           C  
ATOM    445  CE1 PHE A  49       9.397  27.482  27.413  1.00 14.16           C  
ATOM    446  CE2 PHE A  49       9.533  25.682  28.939  1.00 11.26           C  
ATOM    447  CZ  PHE A  49       9.597  26.144  27.661  1.00 12.03           C  
ATOM    448  H   PHE A  49       6.376  28.017  31.798  1.00 13.01           H  
ATOM    449  HA  PHE A  49       9.202  27.289  32.279  1.00 13.22           H  
ATOM    450  HB3 PHE A  49       9.607  29.492  31.015  1.00 12.83           H  
ATOM    451  HB2 PHE A  49       7.919  29.446  30.609  1.00 12.83           H  
ATOM    452  HD1 PHE A  49       8.973  29.411  28.264  1.00 13.45           H  
ATOM    453  HD2 PHE A  49       9.221  26.155  30.981  1.00 10.73           H  
ATOM    454  HE1 PHE A  49       9.449  27.852  26.400  1.00 14.16           H  
ATOM    455  HE2 PHE A  49       9.692  24.633  29.138  1.00 11.26           H  
ATOM    456  HZ  PHE A  49       9.803  25.468  26.844  1.00 12.03           H  
ATOM    457  N   GLY A  50       9.828  28.874  34.027  1.00 14.19           N  
ATOM    458  CA  GLY A  50      10.256  29.822  35.041  1.00 14.99           C  
ATOM    459  C   GLY A  50      11.259  30.779  34.446  1.00 15.28           C  
ATOM    460  O   GLY A  50      11.148  31.135  33.282  1.00 15.35           O  
ATOM    461  H   GLY A  50      10.409  28.067  33.852  1.00 14.19           H  
ATOM    462  HA3 GLY A  50      10.715  29.284  35.870  1.00 14.99           H  
ATOM    463  HA2 GLY A  50       9.393  30.380  35.404  1.00 14.99           H  
ATOM    464  N   LYS A  51      12.248  31.178  35.238  1.00 16.09           N  
ATOM    465  CA  LYS A  51      13.320  32.075  34.779  1.00 16.48           C  
ATOM    466  C   LYS A  51      14.300  31.365  33.856  1.00 16.14           C  
ATOM    467  O   LYS A  51      14.582  30.181  34.017  1.00 15.83           O  
ATOM    468  CB  LYS A  51      14.073  32.673  35.973  1.00 16.96           C  
ATOM    469  CG  LYS A  51      14.425  31.636  37.067  1.00 18.83           C  
ATOM    470  CD  LYS A  51      15.889  31.707  37.481  1.00 20.94           C  
ATOM    471  CE  LYS A  51      16.226  30.624  38.495  1.00 22.74           C  
ATOM    472  NZ  LYS A  51      17.591  30.784  39.088  1.00 24.38           N1+
ATOM    473  H   LYS A  51      12.284  30.865  36.197  1.00 16.09           H  
ATOM    474  HA  LYS A  51      12.862  32.893  34.223  1.00 16.48           H  
ATOM    475  HB3 LYS A  51      13.478  33.474  36.412  1.00 16.96           H  
ATOM    476  HB2 LYS A  51      14.987  33.152  35.621  1.00 16.96           H  
ATOM    477  HG3 LYS A  51      14.200  30.634  36.702  1.00 18.83           H  
ATOM    478  HG2 LYS A  51      13.793  31.801  37.940  1.00 18.83           H  
ATOM    479  HD3 LYS A  51      16.097  32.686  37.913  1.00 20.94           H  
ATOM    480  HD2 LYS A  51      16.521  31.589  36.601  1.00 20.94           H  
ATOM    481  HE3 LYS A  51      16.150  29.646  38.019  1.00 22.74           H  
ATOM    482  HE2 LYS A  51      15.482  30.630  39.292  1.00 22.74           H  
ATOM    483  HZ1 LYS A  51      17.651  31.675  39.559  1.00 24.38           H  
ATOM    484  HZ2 LYS A  51      17.760  30.041  39.751  1.00 24.38           H  
ATOM    485  HZ3 LYS A  51      18.284  30.744  38.354  1.00 24.38           H  
ATOM    486  N   VAL A  52      14.803  32.113  32.882  1.00 16.11           N  
ATOM    487  CA  VAL A  52      15.895  31.687  31.998  1.00 15.77           C  
ATOM    488  C   VAL A  52      17.176  31.223  32.747  1.00 15.28           C  
ATOM    489  O   VAL A  52      17.657  31.914  33.646  1.00 15.01           O  
ATOM    490  CB  VAL A  52      16.185  32.843  31.022  1.00  0.00           C  
ATOM    491  CG1 VAL A  52      16.425  32.267  29.625  1.00  0.00           C  
ATOM    492  CG2 VAL A  52      15.029  33.849  30.953  1.00  0.00           C  
ATOM    493  H   VAL A  52      14.433  33.038  32.713  1.00 16.11           H  
ATOM    494  HA  VAL A  52      15.533  30.843  31.411  1.00 15.77           H  
ATOM    495  HB  VAL A  52      17.086  33.363  31.349  1.00  0.00           H  
ATOM    496 HG11 VAL A  52      16.631  33.079  28.927  1.00  0.00           H  
ATOM    497 HG12 VAL A  52      17.277  31.587  29.653  1.00  0.00           H  
ATOM    498 HG13 VAL A  52      15.538  31.724  29.298  1.00  0.00           H  
ATOM    499 HG21 VAL A  52      15.281  34.645  30.252  1.00  0.00           H  
ATOM    500 HG22 VAL A  52      14.125  33.342  30.616  1.00  0.00           H  
ATOM    501 HG23 VAL A  52      14.859  34.276  31.941  1.00  0.00           H  
ATOM    502  N   LEU A  53      17.702  30.054  32.369  1.00 14.35           N  
ATOM    503  CA  LEU A  53      18.841  29.442  33.047  1.00 14.04           C  
ATOM    504  C   LEU A  53      20.210  29.834  32.451  1.00 14.50           C  
ATOM    505  O   LEU A  53      21.235  29.894  33.149  1.00 13.79           O  
ATOM    506  CB  LEU A  53      18.668  27.929  33.041  1.00 13.48           C  
ATOM    507  CG  LEU A  53      17.606  27.461  34.025  1.00 12.76           C  
ATOM    508  CD1 LEU A  53      17.261  26.019  33.798  1.00 11.13           C  
ATOM    509  CD2 LEU A  53      18.070  27.682  35.450  1.00 13.13           C  
ATOM    510  H   LEU A  53      17.311  29.555  31.583  1.00 14.35           H  
ATOM    511  HA  LEU A  53      18.825  29.773  34.085  1.00 14.04           H  
ATOM    512  HB3 LEU A  53      19.619  27.455  33.282  1.00 13.48           H  
ATOM    513  HB2 LEU A  53      18.402  27.599  32.037  1.00 13.48           H  
ATOM    514  HG  LEU A  53      16.707  28.056  33.864  1.00 12.76           H  
ATOM    515 HD11 LEU A  53      16.500  25.710  34.514  1.00 11.13           H  
ATOM    516 HD12 LEU A  53      16.879  25.891  32.785  1.00 11.13           H  
ATOM    517 HD13 LEU A  53      18.153  25.406  33.929  1.00 11.13           H  
ATOM    518 HD21 LEU A  53      17.299  27.342  36.141  1.00 13.13           H  
ATOM    519 HD22 LEU A  53      18.987  27.120  35.625  1.00 13.13           H  
ATOM    520 HD23 LEU A  53      18.259  28.743  35.611  1.00 13.13           H  
ATOM    521  N   GLY A  54      20.190  30.074  31.143  1.00 15.23           N  
ATOM    522  CA  GLY A  54      21.326  30.534  30.370  1.00 15.59           C  
ATOM    523  C   GLY A  54      20.957  30.617  28.897  1.00 15.86           C  
ATOM    524  O   GLY A  54      19.804  30.356  28.505  1.00 15.59           O  
ATOM    525  H   GLY A  54      19.339  29.937  30.617  1.00 15.23           H  
ATOM    526  HA3 GLY A  54      22.157  29.840  30.498  1.00 15.59           H  
ATOM    527  HA2 GLY A  54      21.631  31.519  30.724  1.00 15.59           H  
ATOM    528  N   SER A  55      21.946  30.994  28.090  1.00 15.94           N  
ATOM    529  CA  SER A  55      21.834  30.957  26.645  1.00 16.24           C  
ATOM    530  C   SER A  55      23.240  30.934  26.078  1.00 16.60           C  
ATOM    531  O   SER A  55      24.067  31.787  26.400  1.00 17.24           O  
ATOM    532  CB  SER A  55      21.066  32.188  26.128  1.00  0.00           C  
ATOM    533  OG  SER A  55      20.679  32.044  24.764  1.00  0.00           O  
ATOM    534  H   SER A  55      22.818  31.322  28.479  1.00 15.94           H  
ATOM    535  HA  SER A  55      21.308  30.050  26.346  1.00 16.24           H  
ATOM    536  HB3 SER A  55      21.689  33.076  26.236  1.00  0.00           H  
ATOM    537  HB2 SER A  55      20.179  32.346  26.742  1.00  0.00           H  
ATOM    538  HG  SER A  55      20.845  31.121  24.500  1.00  0.00           H  
ATOM    539  N   GLY A  56      23.533  29.961  25.237  1.00 16.50           N  
ATOM    540  CA  GLY A  56      24.822  29.955  24.589  1.00 17.05           C  
ATOM    541  C   GLY A  56      24.734  30.201  23.094  1.00 17.33           C  
ATOM    542  O   GLY A  56      23.882  30.946  22.607  1.00 17.51           O  
ATOM    543  H   GLY A  56      22.859  29.232  25.053  1.00 16.50           H  
ATOM    544  HA3 GLY A  56      25.314  28.999  24.770  1.00 17.05           H  
ATOM    545  HA2 GLY A  56      25.459  30.713  25.044  1.00 17.05           H  
ATOM    546  N   ALA A  57      25.683  29.588  22.383  1.00 17.54           N  
ATOM    547  CA  ALA A  57      25.884  29.731  20.949  1.00 17.60           C  
ATOM    548  C   ALA A  57      24.709  29.200  20.115  1.00 17.47           C  
ATOM    549  O   ALA A  57      24.482  29.714  19.018  1.00 17.96           O  
ATOM    550  CB  ALA A  57      27.195  29.022  20.578  1.00 17.34           C  
ATOM    551  H   ALA A  57      26.334  28.966  22.840  1.00 17.54           H  
ATOM    552  HA  ALA A  57      26.001  30.792  20.729  1.00 17.60           H  
ATOM    553  HB1 ALA A  57      27.368  29.115  19.506  1.00 17.34           H  
ATOM    554  HB2 ALA A  57      28.022  29.480  21.120  1.00 17.34           H  
ATOM    555  HB3 ALA A  57      27.126  27.967  20.844  1.00 17.34           H  
ATOM    556  N   PHE A  58      23.986  28.203  20.641  1.00 16.88           N  
ATOM    557  CA  PHE A  58      22.949  27.504  19.895  1.00 16.75           C  
ATOM    558  C   PHE A  58      21.564  27.753  20.493  1.00 16.91           C  
ATOM    559  O   PHE A  58      20.675  28.185  19.765  1.00 17.19           O  
ATOM    560  CB  PHE A  58      23.274  25.997  19.781  1.00 16.70           C  
ATOM    561  CG  PHE A  58      24.630  25.728  19.152  1.00 16.82           C  
ATOM    562  CD1 PHE A  58      24.821  25.921  17.767  1.00 17.34           C  
ATOM    563  CD2 PHE A  58      25.754  25.490  19.973  1.00 17.94           C  
ATOM    564  CE1 PHE A  58      26.099  25.864  17.228  1.00 16.90           C  
ATOM    565  CE2 PHE A  58      27.022  25.439  19.416  1.00 17.82           C  
ATOM    566  CZ  PHE A  58      27.194  25.641  18.053  1.00 16.91           C  
ATOM    567  H   PHE A  58      24.150  27.908  21.593  1.00 16.88           H  
ATOM    568  HA  PHE A  58      22.945  27.913  18.884  1.00 16.75           H  
ATOM    569  HB3 PHE A  58      22.499  25.503  19.195  1.00 16.70           H  
ATOM    570  HB2 PHE A  58      23.238  25.543  20.771  1.00 16.70           H  
ATOM    571  HD1 PHE A  58      23.973  26.113  17.127  1.00 17.34           H  
ATOM    572  HD2 PHE A  58      25.626  25.348  21.036  1.00 17.94           H  
ATOM    573  HE1 PHE A  58      26.243  25.993  16.165  1.00 16.90           H  
ATOM    574  HE2 PHE A  58      27.879  25.242  20.042  1.00 17.82           H  
ATOM    575  HZ  PHE A  58      28.190  25.624  17.636  1.00 16.91           H  
ATOM    576  N   GLY A  59      21.324  27.452  21.753  1.00 17.13           N  
ATOM    577  CA  GLY A  59      19.951  27.392  22.203  1.00 17.43           C  
ATOM    578  C   GLY A  59      19.690  28.360  23.314  1.00 17.65           C  
ATOM    579  O   GLY A  59      20.621  29.022  23.773  1.00 18.01           O  
ATOM    580  H   GLY A  59      22.091  27.269  22.383  1.00 17.13           H  
ATOM    581  HA3 GLY A  59      19.724  26.381  22.542  1.00 17.43           H  
ATOM    582  HA2 GLY A  59      19.286  27.611  21.368  1.00 17.43           H  
ATOM    583  N   LYS A  60      18.426  28.458  23.725  1.00 17.47           N  
ATOM    584  CA  LYS A  60      18.096  29.063  25.007  1.00 17.38           C  
ATOM    585  C   LYS A  60      17.566  28.016  25.985  1.00 16.98           C  
ATOM    586  O   LYS A  60      16.695  27.210  25.662  1.00 16.65           O  
ATOM    587  CB  LYS A  60      17.117  30.221  24.853  1.00 17.50           C  
ATOM    588  CG  LYS A  60      16.819  31.023  26.136  1.00 18.32           C  
ATOM    589  CD  LYS A  60      16.117  32.364  25.851  1.00 20.80           C  
ATOM    590  CE  LYS A  60      17.056  33.437  25.271  1.00 22.65           C  
ATOM    591  NZ  LYS A  60      16.346  34.705  25.044  1.00 22.78           N1+
ATOM    592  H   LYS A  60      17.677  28.109  23.144  1.00 17.47           H  
ATOM    593  HA  LYS A  60      19.018  29.466  25.426  1.00 17.38           H  
ATOM    594  HB3 LYS A  60      16.181  29.848  24.436  1.00 17.50           H  
ATOM    595  HB2 LYS A  60      17.481  30.899  24.081  1.00 17.50           H  
ATOM    596  HG3 LYS A  60      17.750  31.208  26.672  1.00 18.32           H  
ATOM    597  HG2 LYS A  60      16.198  30.424  26.802  1.00 18.32           H  
ATOM    598  HD3 LYS A  60      15.664  32.738  26.769  1.00 20.80           H  
ATOM    599  HD2 LYS A  60      15.288  32.199  25.163  1.00 20.80           H  
ATOM    600  HE3 LYS A  60      17.475  33.082  24.329  1.00 22.65           H  
ATOM    601  HE2 LYS A  60      17.885  33.604  25.959  1.00 22.65           H  
ATOM    602  HZ1 LYS A  60      15.974  35.044  25.919  1.00 22.78           H  
ATOM    603  HZ2 LYS A  60      16.987  35.387  24.664  1.00 22.78           H  
ATOM    604  HZ3 LYS A  60      15.589  34.556  24.392  1.00 22.78           H  
ATOM    605  N   VAL A  61      18.118  28.014  27.185  1.00 16.96           N  
ATOM    606  CA  VAL A  61      17.641  27.090  28.184  1.00 16.73           C  
ATOM    607  C   VAL A  61      16.896  27.853  29.233  1.00 16.66           C  
ATOM    608  O   VAL A  61      17.337  28.920  29.680  1.00 16.63           O  
ATOM    609  CB  VAL A  61      18.755  26.269  28.830  1.00 16.87           C  
ATOM    610  CG1 VAL A  61      18.162  25.327  29.861  1.00 16.85           C  
ATOM    611  CG2 VAL A  61      19.491  25.471  27.784  1.00 16.64           C  
ATOM    612  H   VAL A  61      18.868  28.656  27.397  1.00 16.96           H  
ATOM    613  HA  VAL A  61      16.945  26.401  27.705  1.00 16.73           H  
ATOM    614  HB  VAL A  61      19.455  26.943  29.323  1.00 16.87           H  
ATOM    615 HG11 VAL A  61      18.959  24.742  30.321  1.00 16.85           H  
ATOM    616 HG12 VAL A  61      17.647  25.905  30.628  1.00 16.85           H  
ATOM    617 HG13 VAL A  61      17.453  24.656  29.376  1.00 16.85           H  
ATOM    618 HG21 VAL A  61      20.282  24.891  28.259  1.00 16.64           H  
ATOM    619 HG22 VAL A  61      18.796  24.796  27.285  1.00 16.64           H  
ATOM    620 HG23 VAL A  61      19.928  26.148  27.051  1.00 16.64           H  
ATOM    621  N   MET A  62      15.766  27.273  29.617  1.00 16.53           N  
ATOM    622  CA  MET A  62      14.853  27.838  30.579  1.00 16.59           C  
ATOM    623  C   MET A  62      14.491  26.762  31.622  1.00 16.60           C  
ATOM    624  O   MET A  62      14.426  25.576  31.290  1.00 17.14           O  
ATOM    625  CB  MET A  62      13.636  28.405  29.825  1.00  0.00           C  
ATOM    626  CG  MET A  62      12.574  29.168  30.635  1.00  0.00           C  
ATOM    627  SD  MET A  62      11.138  29.840  29.760  1.00  0.00           S  
ATOM    628  CE  MET A  62      11.950  31.199  28.881  1.00  0.00           C  
ATOM    629  H   MET A  62      15.500  26.379  29.230  1.00 16.53           H  
ATOM    630  HA  MET A  62      15.355  28.659  31.090  1.00 16.59           H  
ATOM    631  HB3 MET A  62      13.153  27.600  29.271  1.00  0.00           H  
ATOM    632  HB2 MET A  62      13.985  29.037  29.009  1.00  0.00           H  
ATOM    633  HG3 MET A  62      13.059  29.969  31.192  1.00  0.00           H  
ATOM    634  HG2 MET A  62      12.229  28.537  31.454  1.00  0.00           H  
ATOM    635  HE1 MET A  62      11.215  31.735  28.281  1.00  0.00           H  
ATOM    636  HE2 MET A  62      12.398  31.883  29.602  1.00  0.00           H  
ATOM    637  HE3 MET A  62      12.727  30.798  28.230  1.00  0.00           H  
ATOM    638  N   ASN A  63      14.311  27.184  32.880  1.00 16.19           N  
ATOM    639  CA  ASN A  63      13.826  26.332  33.966  1.00 15.68           C  
ATOM    640  C   ASN A  63      12.371  26.023  33.751  1.00 15.04           C  
ATOM    641  O   ASN A  63      11.651  26.818  33.161  1.00 15.01           O  
ATOM    642  CB  ASN A  63      13.953  27.060  35.317  1.00  0.00           C  
ATOM    643  CG  ASN A  63      13.733  26.217  36.573  1.00  0.00           C  
ATOM    644  OD1 ASN A  63      13.397  26.868  37.684  1.00  0.00           O  
ATOM    645  ND2 ASN A  63      13.898  25.003  36.572  1.00  0.00           N  
ATOM    646  H   ASN A  63      14.513  28.143  33.125  1.00 16.19           H  
ATOM    647  HA  ASN A  63      14.400  25.405  33.991  1.00 15.68           H  
ATOM    648  HB3 ASN A  63      13.272  27.911  35.332  1.00  0.00           H  
ATOM    649  HB2 ASN A  63      14.929  27.542  35.375  1.00  0.00           H  
ATOM    650 HD22 ASN A  63      13.745  24.472  37.417  1.00  0.00           H  
ATOM    651 HD21 ASN A  63      14.187  24.533  35.726  1.00  0.00           H  
ATOM    652  N   ALA A  64      11.915  24.884  34.243  1.00 14.18           N  
ATOM    653  CA  ALA A  64      10.538  24.520  34.008  1.00 13.72           C  
ATOM    654  C   ALA A  64       9.995  23.469  34.965  1.00 13.62           C  
ATOM    655  O   ALA A  64      10.752  22.797  35.669  1.00 13.49           O  
ATOM    656  CB  ALA A  64      10.362  24.076  32.579  1.00 13.55           C  
ATOM    657  H   ALA A  64      12.528  24.282  34.775  1.00 14.18           H  
ATOM    658  HA  ALA A  64       9.938  25.420  34.143  1.00 13.72           H  
ATOM    659  HB1 ALA A  64       9.321  23.803  32.409  1.00 13.55           H  
ATOM    660  HB2 ALA A  64      10.638  24.890  31.909  1.00 13.55           H  
ATOM    661  HB3 ALA A  64      11.000  23.214  32.385  1.00 13.55           H  
ATOM    662  N   THR A  65       8.668  23.361  34.989  1.00 13.29           N  
ATOM    663  CA  THR A  65       7.993  22.259  35.639  1.00 12.67           C  
ATOM    664  C   THR A  65       7.305  21.352  34.612  1.00 12.23           C  
ATOM    665  O   THR A  65       6.597  21.817  33.725  1.00 12.19           O  
ATOM    666  CB  THR A  65       7.006  22.793  36.649  1.00 12.85           C  
ATOM    667  OG1 THR A  65       7.712  23.529  37.655  1.00 13.14           O  
ATOM    668  CG2 THR A  65       6.374  21.652  37.432  1.00 13.61           C  
ATOM    669  H   THR A  65       8.096  24.064  34.543  1.00 13.29           H  
ATOM    670  HA  THR A  65       8.739  21.668  36.171  1.00 12.67           H  
ATOM    671  HB  THR A  65       6.246  23.410  36.169  1.00 12.85           H  
ATOM    672  HG1 THR A  65       7.954  24.378  37.274  1.00 13.14           H  
ATOM    673 HG21 THR A  65       5.665  22.056  38.155  1.00 13.61           H  
ATOM    674 HG22 THR A  65       5.852  20.985  36.746  1.00 13.61           H  
ATOM    675 HG23 THR A  65       7.151  21.096  37.957  1.00 13.61           H  
ATOM    676  N   ALA A  66       7.550  20.052  34.740  1.00 11.63           N  
ATOM    677  CA  ALA A  66       6.982  19.034  33.873  1.00 11.04           C  
ATOM    678  C   ALA A  66       5.976  18.233  34.682  1.00 10.91           C  
ATOM    679  O   ALA A  66       6.356  17.430  35.539  1.00 10.87           O  
ATOM    680  CB  ALA A  66       8.078  18.135  33.352  1.00 10.60           C  
ATOM    681  H   ALA A  66       8.162  19.723  35.473  1.00 11.63           H  
ATOM    682  HA  ALA A  66       6.475  19.512  33.035  1.00 11.04           H  
ATOM    683  HB1 ALA A  66       7.646  17.374  32.702  1.00 10.60           H  
ATOM    684  HB2 ALA A  66       8.797  18.728  32.787  1.00 10.60           H  
ATOM    685  HB3 ALA A  66       8.583  17.654  34.190  1.00 10.60           H  
ATOM    686  N   TYR A  67       4.690  18.462  34.447  1.00 10.72           N  
ATOM    687  CA  TYR A  67       3.710  17.764  35.258  1.00 11.11           C  
ATOM    688  C   TYR A  67       3.412  16.393  34.701  1.00 11.49           C  
ATOM    689  O   TYR A  67       2.899  16.248  33.602  1.00 11.13           O  
ATOM    690  CB  TYR A  67       2.429  18.573  35.520  1.00 10.89           C  
ATOM    691  CG  TYR A  67       1.416  17.791  36.323  1.00 10.54           C  
ATOM    692  CD1 TYR A  67       0.309  17.221  35.707  1.00 10.23           C  
ATOM    693  CD2 TYR A  67       1.583  17.583  37.698  1.00 10.78           C  
ATOM    694  CE1 TYR A  67      -0.629  16.475  36.439  1.00 10.26           C  
ATOM    695  CE2 TYR A  67       0.640  16.826  38.442  1.00 10.47           C  
ATOM    696  CZ  TYR A  67      -0.452  16.281  37.793  1.00  9.18           C  
ATOM    697  OH  TYR A  67      -1.375  15.548  38.467  1.00  7.52           O  
ATOM    698  H   TYR A  67       4.417  19.107  33.720  1.00 10.72           H  
ATOM    699  HA  TYR A  67       4.175  17.605  36.231  1.00 11.11           H  
ATOM    700  HB3 TYR A  67       1.987  18.870  34.569  1.00 10.89           H  
ATOM    701  HB2 TYR A  67       2.682  19.491  36.051  1.00 10.89           H  
ATOM    702  HD1 TYR A  67       0.157  17.348  34.645  1.00 10.23           H  
ATOM    703  HD2 TYR A  67       2.439  18.001  38.207  1.00 10.78           H  
ATOM    704  HE1 TYR A  67      -1.490  16.053  35.942  1.00 10.26           H  
ATOM    705  HE2 TYR A  67       0.780  16.681  39.503  1.00 10.47           H  
ATOM    706  HH  TYR A  67      -2.128  15.316  37.919  1.00  7.52           H  
ATOM    707  N   GLY A  68       3.766  15.390  35.489  1.00 12.38           N  
ATOM    708  CA  GLY A  68       3.574  14.007  35.121  1.00 14.01           C  
ATOM    709  C   GLY A  68       4.657  13.505  34.186  1.00 15.08           C  
ATOM    710  O   GLY A  68       4.380  12.673  33.315  1.00 15.33           O  
ATOM    711  H   GLY A  68       4.189  15.578  36.387  1.00 12.38           H  
ATOM    712  HA3 GLY A  68       2.601  13.891  34.644  1.00 14.01           H  
ATOM    713  HA2 GLY A  68       3.558  13.392  36.020  1.00 14.01           H  
ATOM    714  N   ILE A  69       5.889  13.981  34.360  1.00 15.80           N  
ATOM    715  CA  ILE A  69       6.940  13.627  33.413  1.00 16.71           C  
ATOM    716  C   ILE A  69       7.580  12.271  33.704  1.00 17.90           C  
ATOM    717  O   ILE A  69       8.034  11.588  32.775  1.00 18.17           O  
ATOM    718  CB  ILE A  69       7.979  14.753  33.255  1.00  0.00           C  
ATOM    719  CG1 ILE A  69       8.597  14.750  31.842  1.00  0.00           C  
ATOM    720  CG2 ILE A  69       9.064  14.660  34.343  1.00  0.00           C  
ATOM    721  CD1 ILE A  69       9.657  15.812  31.512  1.00  0.00           C  
ATOM    722  H   ILE A  69       6.091  14.584  35.145  1.00 15.80           H  
ATOM    723  HA  ILE A  69       6.452  13.528  32.443  1.00 16.71           H  
ATOM    724  HB  ILE A  69       7.460  15.702  33.386  1.00  0.00           H  
ATOM    725 HG13 ILE A  69       7.798  14.802  31.103  1.00  0.00           H  
ATOM    726 HG12 ILE A  69       9.005  13.761  31.633  1.00  0.00           H  
ATOM    727 HG21 ILE A  69       9.785  15.467  34.208  1.00  0.00           H  
ATOM    728 HG22 ILE A  69       8.602  14.747  35.326  1.00  0.00           H  
ATOM    729 HG23 ILE A  69       9.575  13.700  34.266  1.00  0.00           H  
ATOM    730 HD11 ILE A  69       9.996  15.681  30.484  1.00  0.00           H  
ATOM    731 HD12 ILE A  69       9.225  16.806  31.628  1.00  0.00           H  
ATOM    732 HD13 ILE A  69      10.504  15.704  32.190  1.00  0.00           H  
ATOM    733  N   SER A  70       7.606  11.872  34.977  1.00 19.03           N  
ATOM    734  CA  SER A  70       7.984  10.489  35.320  1.00 20.03           C  
ATOM    735  C   SER A  70       6.889   9.734  36.115  1.00 20.09           C  
ATOM    736  O   SER A  70       6.299   8.785  35.596  1.00 19.96           O  
ATOM    737  CB  SER A  70       9.368  10.408  35.990  1.00  0.00           C  
ATOM    738  OG  SER A  70      10.310  11.206  35.263  1.00  0.00           O  
ATOM    739  H   SER A  70       7.366  12.519  35.714  1.00 19.03           H  
ATOM    740  HA  SER A  70       8.081   9.962  34.371  1.00 20.03           H  
ATOM    741  HB3 SER A  70       9.705   9.371  36.004  1.00  0.00           H  
ATOM    742  HB2 SER A  70       9.297  10.773  37.015  1.00  0.00           H  
ATOM    743  HG  SER A  70      10.108  11.159  34.318  1.00  0.00           H  
ATOM    744  N   LYS A  71       6.625  10.147  37.357  1.00 20.38           N  
ATOM    745  CA  LYS A  71       5.425   9.696  38.060  1.00 20.73           C  
ATOM    746  C   LYS A  71       4.188  10.364  37.432  1.00 20.74           C  
ATOM    747  O   LYS A  71       4.193  11.567  37.170  1.00 20.35           O  
ATOM    748  CB  LYS A  71       5.509  10.017  39.560  1.00 20.93           C  
ATOM    749  CG  LYS A  71       6.304   9.014  40.420  1.00 21.80           C  
ATOM    750  CD  LYS A  71       5.600   7.634  40.562  1.00 23.40           C  
ATOM    751  CE  LYS A  71       5.059   7.348  41.984  1.00 23.03           C  
ATOM    752  NZ  LYS A  71       5.140   5.896  42.338  1.00 20.82           N1+
ATOM    753  H   LYS A  71       7.258  10.780  37.824  1.00 20.38           H  
ATOM    754  HA  LYS A  71       5.336   8.616  37.940  1.00 20.73           H  
ATOM    755  HB3 LYS A  71       4.501  10.117  39.963  1.00 20.93           H  
ATOM    756  HB2 LYS A  71       5.928  11.015  39.691  1.00 20.93           H  
ATOM    757  HG3 LYS A  71       6.471   9.439  41.410  1.00 21.80           H  
ATOM    758  HG2 LYS A  71       7.295   8.872  39.988  1.00 21.80           H  
ATOM    759  HD3 LYS A  71       6.293   6.843  40.273  1.00 23.40           H  
ATOM    760  HD2 LYS A  71       4.782   7.570  39.844  1.00 23.40           H  
ATOM    761  HE3 LYS A  71       4.023   7.680  42.051  1.00 23.03           H  
ATOM    762  HE2 LYS A  71       5.625   7.930  42.711  1.00 23.03           H  
ATOM    763  HZ1 LYS A  71       6.103   5.593  42.302  1.00 20.82           H  
ATOM    764  HZ2 LYS A  71       4.778   5.756  43.270  1.00 20.82           H  
ATOM    765  HZ3 LYS A  71       4.594   5.358  41.681  1.00 20.82           H  
ATOM    766  N   THR A  72       3.138   9.585  37.185  1.00 21.03           N  
ATOM    767  CA  THR A  72       1.894  10.111  36.602  1.00 21.51           C  
ATOM    768  C   THR A  72       1.453  11.467  37.187  1.00 21.54           C  
ATOM    769  O   THR A  72       0.737  12.227  36.530  1.00 21.29           O  
ATOM    770  CB  THR A  72       0.750   9.085  36.696  1.00  0.00           C  
ATOM    771  OG1 THR A  72       1.111   7.914  35.954  1.00  0.00           O  
ATOM    772  CG2 THR A  72      -0.588   9.613  36.164  1.00  0.00           C  
ATOM    773  H   THR A  72       3.180   8.599  37.399  1.00 21.03           H  
ATOM    774  HA  THR A  72       2.086  10.273  35.541  1.00 21.51           H  
ATOM    775  HB  THR A  72       0.621   8.806  37.742  1.00  0.00           H  
ATOM    776  HG1 THR A  72       1.137   8.126  35.015  1.00  0.00           H  
ATOM    777 HG21 THR A  72      -1.349   8.839  36.261  1.00  0.00           H  
ATOM    778 HG22 THR A  72      -0.887  10.490  36.738  1.00  0.00           H  
ATOM    779 HG23 THR A  72      -0.480   9.886  35.114  1.00  0.00           H  
ATOM    780  N   GLY A  73       1.901  11.754  38.411  1.00 21.77           N  
ATOM    781  CA  GLY A  73       1.672  13.037  39.090  1.00 22.25           C  
ATOM    782  C   GLY A  73       2.977  13.798  39.532  1.00 22.55           C  
ATOM    783  O   GLY A  73       3.106  14.197  40.694  1.00 22.59           O  
ATOM    784  H   GLY A  73       2.433  11.068  38.928  1.00 21.77           H  
ATOM    785  HA3 GLY A  73       1.036  12.876  39.961  1.00 22.25           H  
ATOM    786  HA2 GLY A  73       1.078  13.685  38.446  1.00 22.25           H  
ATOM    787  N   VAL A  74       3.909  14.035  38.605  1.00 22.67           N  
ATOM    788  CA  VAL A  74       5.267  14.475  38.964  1.00 23.05           C  
ATOM    789  C   VAL A  74       5.433  15.864  39.600  1.00 23.17           C  
ATOM    790  O   VAL A  74       5.864  15.956  40.750  1.00 23.74           O  
ATOM    791  CB  VAL A  74       6.245  14.304  37.787  1.00  0.00           C  
ATOM    792  CG1 VAL A  74       7.610  14.868  38.187  1.00  0.00           C  
ATOM    793  CG2 VAL A  74       6.416  12.833  37.382  1.00  0.00           C  
ATOM    794  H   VAL A  74       3.690  13.913  37.626  1.00 22.67           H  
ATOM    795  HA  VAL A  74       5.606  13.770  39.723  1.00 23.05           H  
ATOM    796  HB  VAL A  74       5.869  14.864  36.931  1.00  0.00           H  
ATOM    797 HG11 VAL A  74       8.309  14.751  37.359  1.00  0.00           H  
ATOM    798 HG12 VAL A  74       7.510  15.926  38.430  1.00  0.00           H  
ATOM    799 HG13 VAL A  74       7.985  14.330  39.057  1.00  0.00           H  
ATOM    800 HG21 VAL A  74       7.115  12.764  36.548  1.00  0.00           H  
ATOM    801 HG22 VAL A  74       6.803  12.265  38.228  1.00  0.00           H  
ATOM    802 HG23 VAL A  74       5.451  12.424  37.082  1.00  0.00           H  
ATOM    803  N   SER A  75       5.102  16.931  38.868  1.00 22.82           N  
ATOM    804  CA  SER A  75       5.603  18.291  39.174  1.00 22.38           C  
ATOM    805  C   SER A  75       7.114  18.288  39.413  1.00 22.03           C  
ATOM    806  O   SER A  75       7.629  18.802  40.410  1.00 21.84           O  
ATOM    807  CB  SER A  75       4.848  18.958  40.339  1.00  0.00           C  
ATOM    808  OG  SER A  75       4.668  20.353  40.069  1.00  0.00           O  
ATOM    809  H   SER A  75       4.489  16.827  38.072  1.00 22.82           H  
ATOM    810  HA  SER A  75       5.423  18.901  38.289  1.00 22.38           H  
ATOM    811  HB3 SER A  75       5.420  18.837  41.259  1.00  0.00           H  
ATOM    812  HB2 SER A  75       3.874  18.483  40.460  1.00  0.00           H  
ATOM    813  HG  SER A  75       5.486  20.818  40.279  1.00  0.00           H  
ATOM    814  N   ILE A  76       7.804  17.671  38.469  1.00 21.70           N  
ATOM    815  CA  ILE A  76       9.249  17.657  38.431  1.00 21.50           C  
ATOM    816  C   ILE A  76       9.778  19.042  38.014  1.00 20.74           C  
ATOM    817  O   ILE A  76       9.093  19.760  37.275  1.00 21.00           O  
ATOM    818  CB  ILE A  76       9.689  16.590  37.412  1.00  0.00           C  
ATOM    819  CG1 ILE A  76      11.051  15.976  37.797  1.00  0.00           C  
ATOM    820  CG2 ILE A  76       9.717  17.165  35.985  1.00  0.00           C  
ATOM    821  CD1 ILE A  76      11.642  14.889  36.885  1.00  0.00           C  
ATOM    822  H   ILE A  76       7.321  17.180  37.730  1.00 21.70           H  
ATOM    823  HA  ILE A  76       9.637  17.401  39.417  1.00 21.50           H  
ATOM    824  HB  ILE A  76       8.949  15.790  37.431  1.00  0.00           H  
ATOM    825 HG13 ILE A  76      10.995  15.595  38.817  1.00  0.00           H  
ATOM    826 HG12 ILE A  76      11.781  16.776  37.918  1.00  0.00           H  
ATOM    827 HG21 ILE A  76      10.031  16.390  35.286  1.00  0.00           H  
ATOM    828 HG22 ILE A  76       8.721  17.515  35.714  1.00  0.00           H  
ATOM    829 HG23 ILE A  76      10.419  17.998  35.942  1.00  0.00           H  
ATOM    830 HD11 ILE A  76      12.599  14.558  37.287  1.00  0.00           H  
ATOM    831 HD12 ILE A  76      10.957  14.043  36.836  1.00  0.00           H  
ATOM    832 HD13 ILE A  76      11.790  15.295  35.884  1.00  0.00           H  
ATOM    833  N   GLN A  77      10.972  19.421  38.492  1.00 19.22           N  
ATOM    834  CA  GLN A  77      11.659  20.625  37.997  1.00 17.12           C  
ATOM    835  C   GLN A  77      12.666  20.219  36.938  1.00 15.63           C  
ATOM    836  O   GLN A  77      13.454  19.284  37.144  1.00 15.83           O  
ATOM    837  CB  GLN A  77      12.349  21.385  39.145  1.00  0.00           C  
ATOM    838  CG  GLN A  77      11.455  22.065  40.197  1.00  0.00           C  
ATOM    839  CD  GLN A  77      12.209  22.754  41.325  1.00  0.00           C  
ATOM    840  OE1 GLN A  77      13.434  22.736  41.376  1.00  0.00           O  
ATOM    841  NE2 GLN A  77      11.481  23.368  42.253  1.00  0.00           N  
ATOM    842  H   GLN A  77      11.424  18.875  39.211  1.00 19.22           H  
ATOM    843  HA  GLN A  77      10.920  21.283  37.540  1.00 17.12           H  
ATOM    844  HB3 GLN A  77      13.032  22.124  38.725  1.00  0.00           H  
ATOM    845  HB2 GLN A  77      13.047  20.716  39.648  1.00  0.00           H  
ATOM    846  HG3 GLN A  77      10.770  21.329  40.618  1.00  0.00           H  
ATOM    847  HG2 GLN A  77      10.804  22.787  39.705  1.00  0.00           H  
ATOM    848 HE22 GLN A  77      11.936  23.840  43.022  1.00  0.00           H  
ATOM    849 HE21 GLN A  77      10.473  23.363  42.189  1.00  0.00           H  
ATOM    850  N   VAL A  78      12.640  20.924  35.812  1.00 13.47           N  
ATOM    851  CA  VAL A  78      13.475  20.562  34.671  1.00 11.80           C  
ATOM    852  C   VAL A  78      14.130  21.742  33.952  1.00 10.81           C  
ATOM    853  O   VAL A  78      13.855  22.890  34.241  1.00 10.53           O  
ATOM    854  CB  VAL A  78      12.686  19.681  33.681  1.00 11.86           C  
ATOM    855  CG1 VAL A  78      12.047  18.489  34.431  1.00 11.75           C  
ATOM    856  CG2 VAL A  78      11.622  20.490  32.927  1.00 10.92           C  
ATOM    857  H   VAL A  78      12.034  21.728  35.734  1.00 13.47           H  
ATOM    858  HA  VAL A  78      14.285  19.945  35.060  1.00 11.80           H  
ATOM    859  HB  VAL A  78      13.389  19.282  32.949  1.00 11.86           H  
ATOM    860 HG11 VAL A  78      11.491  17.871  33.726  1.00 11.75           H  
ATOM    861 HG12 VAL A  78      12.830  17.892  34.899  1.00 11.75           H  
ATOM    862 HG13 VAL A  78      11.369  18.863  35.198  1.00 11.75           H  
ATOM    863 HG21 VAL A  78      11.087  19.835  32.239  1.00 10.92           H  
ATOM    864 HG22 VAL A  78      10.918  20.920  33.640  1.00 10.92           H  
ATOM    865 HG23 VAL A  78      12.104  21.290  32.366  1.00 10.92           H  
ATOM    866  N   ALA A  79      15.014  21.447  33.014  1.00 10.07           N  
ATOM    867  CA  ALA A  79      15.563  22.466  32.136  1.00  9.20           C  
ATOM    868  C   ALA A  79      15.022  22.166  30.796  1.00  9.07           C  
ATOM    869  O   ALA A  79      15.069  21.032  30.344  1.00  9.20           O  
ATOM    870  CB  ALA A  79      17.039  22.400  32.097  1.00  9.02           C  
ATOM    871  H   ALA A  79      15.324  20.493  32.894  1.00 10.07           H  
ATOM    872  HA  ALA A  79      15.239  23.455  32.459  1.00  9.20           H  
ATOM    873  HB1 ALA A  79      17.420  23.175  31.432  1.00  9.02           H  
ATOM    874  HB2 ALA A  79      17.437  22.555  33.100  1.00  9.02           H  
ATOM    875  HB3 ALA A  79      17.350  21.422  31.730  1.00  9.02           H  
ATOM    876  N   VAL A  80      14.461  23.174  30.164  1.00  9.28           N  
ATOM    877  CA  VAL A  80      13.962  22.988  28.829  1.00  9.63           C  
ATOM    878  C   VAL A  80      14.873  23.779  27.932  1.00 10.21           C  
ATOM    879  O   VAL A  80      15.262  24.884  28.276  1.00 10.61           O  
ATOM    880  CB  VAL A  80      12.473  23.348  28.745  1.00  9.56           C  
ATOM    881  CG1 VAL A  80      11.959  23.438  27.292  1.00  7.49           C  
ATOM    882  CG2 VAL A  80      11.706  22.301  29.512  1.00  9.72           C  
ATOM    883  H   VAL A  80      14.383  24.073  30.617  1.00  9.28           H  
ATOM    884  HA  VAL A  80      14.069  21.934  28.573  1.00  9.63           H  
ATOM    885  HB  VAL A  80      12.321  24.313  29.228  1.00  9.56           H  
ATOM    886 HG11 VAL A  80      10.900  23.696  27.296  1.00  7.49           H  
ATOM    887 HG12 VAL A  80      12.517  24.205  26.756  1.00  7.49           H  
ATOM    888 HG13 VAL A  80      12.097  22.477  26.797  1.00  7.49           H  
ATOM    889 HG21 VAL A  80      10.641  22.528  29.472  1.00  9.72           H  
ATOM    890 HG22 VAL A  80      11.885  21.321  29.069  1.00  9.72           H  
ATOM    891 HG23 VAL A  80      12.037  22.295  30.551  1.00  9.72           H  
ATOM    892  N   LYS A  81      15.285  23.176  26.825  1.00 10.90           N  
ATOM    893  CA  LYS A  81      16.133  23.872  25.868  1.00 11.42           C  
ATOM    894  C   LYS A  81      15.409  23.985  24.545  1.00 11.69           C  
ATOM    895  O   LYS A  81      14.744  23.043  24.102  1.00 11.29           O  
ATOM    896  CB  LYS A  81      17.468  23.160  25.714  1.00 11.24           C  
ATOM    897  CG  LYS A  81      18.521  23.923  24.855  1.00 10.38           C  
ATOM    898  CD  LYS A  81      19.912  23.249  24.830  1.00 10.33           C  
ATOM    899  CE  LYS A  81      20.903  23.909  23.845  1.00 12.93           C  
ATOM    900  NZ  LYS A  81      22.232  23.270  23.851  1.00 13.51           N1+
ATOM    901  H   LYS A  81      15.011  22.222  26.637  1.00 10.90           H  
ATOM    902  HA  LYS A  81      16.321  24.878  26.244  1.00 11.42           H  
ATOM    903  HB3 LYS A  81      17.302  22.171  25.287  1.00 11.24           H  
ATOM    904  HB2 LYS A  81      17.885  22.958  26.701  1.00 11.24           H  
ATOM    905  HG3 LYS A  81      18.620  24.943  25.226  1.00 10.38           H  
ATOM    906  HG2 LYS A  81      18.150  24.025  23.835  1.00 10.38           H  
ATOM    907  HD3 LYS A  81      19.799  22.195  24.577  1.00 10.33           H  
ATOM    908  HD2 LYS A  81      20.338  23.261  25.833  1.00 10.33           H  
ATOM    909  HE3 LYS A  81      21.008  24.966  24.091  1.00 12.93           H  
ATOM    910  HE2 LYS A  81      20.489  23.874  22.837  1.00 12.93           H  
ATOM    911  HZ1 LYS A  81      22.658  23.387  24.759  1.00 13.51           H  
ATOM    912  HZ2 LYS A  81      22.133  22.285  23.651  1.00 13.51           H  
ATOM    913  HZ3 LYS A  81      22.816  23.699  23.147  1.00 13.51           H  
ATOM    914  N   MET A  82      15.556  25.156  23.939  1.00 12.19           N  
ATOM    915  CA  MET A  82      14.844  25.536  22.743  1.00 12.93           C  
ATOM    916  C   MET A  82      15.635  26.552  21.944  1.00 13.18           C  
ATOM    917  O   MET A  82      16.429  27.307  22.476  1.00 12.98           O  
ATOM    918  CB  MET A  82      13.538  26.179  23.146  1.00 13.30           C  
ATOM    919  CG  MET A  82      13.603  27.305  24.197  1.00 15.40           C  
ATOM    920  SD  MET A  82      11.976  27.981  24.614  1.00 20.74           S  
ATOM    921  CE  MET A  82      12.392  28.793  26.178  1.00 19.34           C  
ATOM    922  H   MET A  82      16.196  25.841  24.313  1.00 12.19           H  
ATOM    923  HA  MET A  82      14.650  24.655  22.132  1.00 12.93           H  
ATOM    924  HB3 MET A  82      12.850  25.407  23.490  1.00 13.30           H  
ATOM    925  HB2 MET A  82      13.031  26.549  22.255  1.00 13.30           H  
ATOM    926  HG3 MET A  82      14.245  28.106  23.830  1.00 15.40           H  
ATOM    927  HG2 MET A  82      14.081  26.929  25.101  1.00 15.40           H  
ATOM    928  HE1 MET A  82      11.502  29.270  26.588  1.00 19.34           H  
ATOM    929  HE2 MET A  82      12.765  28.052  26.885  1.00 19.34           H  
ATOM    930  HE3 MET A  82      13.160  29.547  26.004  1.00 19.34           H  
ATOM    931  N   LEU A  83      15.382  26.575  20.653  1.00 14.27           N  
ATOM    932  CA  LEU A  83      15.948  27.563  19.769  1.00 15.52           C  
ATOM    933  C   LEU A  83      15.661  28.968  20.264  1.00 16.49           C  
ATOM    934  O   LEU A  83      14.629  29.207  20.865  1.00 16.72           O  
ATOM    935  CB  LEU A  83      15.314  27.399  18.403  1.00 15.62           C  
ATOM    936  CG  LEU A  83      15.553  26.063  17.668  1.00 15.50           C  
ATOM    937  CD1 LEU A  83      14.808  26.032  16.319  1.00 16.10           C  
ATOM    938  CD2 LEU A  83      17.044  25.741  17.487  1.00 16.37           C  
ATOM    939  H   LEU A  83      14.770  25.882  20.246  1.00 14.27           H  
ATOM    940  HA  LEU A  83      17.025  27.414  19.694  1.00 15.52           H  
ATOM    941  HB3 LEU A  83      15.628  28.222  17.761  1.00 15.62           H  
ATOM    942  HB2 LEU A  83      14.242  27.577  18.482  1.00 15.62           H  
ATOM    943  HG  LEU A  83      15.127  25.274  18.288  1.00 15.50           H  
ATOM    944 HD11 LEU A  83      14.994  25.080  15.823  1.00 16.10           H  
ATOM    945 HD12 LEU A  83      13.738  26.149  16.491  1.00 16.10           H  
ATOM    946 HD13 LEU A  83      15.164  26.846  15.688  1.00 16.10           H  
ATOM    947 HD21 LEU A  83      17.150  24.790  16.964  1.00 16.37           H  
ATOM    948 HD22 LEU A  83      17.519  26.530  16.904  1.00 16.37           H  
ATOM    949 HD23 LEU A  83      17.523  25.673  18.464  1.00 16.37           H  
ATOM    950  N   LYS A  84      16.579  29.896  20.022  1.00 17.94           N  
ATOM    951  CA  LYS A  84      16.297  31.304  20.269  1.00 19.40           C  
ATOM    952  C   LYS A  84      15.159  31.882  19.400  1.00 20.29           C  
ATOM    953  O   LYS A  84      14.778  31.290  18.388  1.00 20.48           O  
ATOM    954  CB  LYS A  84      17.608  32.067  19.984  1.00 19.61           C  
ATOM    955  CG  LYS A  84      18.811  31.651  20.857  1.00 20.35           C  
ATOM    956  CD  LYS A  84      20.136  32.086  20.215  1.00 21.66           C  
ATOM    957  CE  LYS A  84      21.370  31.684  21.029  1.00 21.91           C  
ATOM    958  NZ  LYS A  84      22.602  32.010  20.296  1.00 22.60           N1+
ATOM    959  H   LYS A  84      17.484  29.629  19.663  1.00 17.94           H  
ATOM    960  HA  LYS A  84      16.037  31.432  21.320  1.00 19.40           H  
ATOM    961  HB3 LYS A  84      17.434  33.137  20.096  1.00 19.61           H  
ATOM    962  HB2 LYS A  84      17.870  31.954  18.932  1.00 19.61           H  
ATOM    963  HG3 LYS A  84      18.809  30.569  20.986  1.00 20.35           H  
ATOM    964  HG2 LYS A  84      18.719  32.107  21.843  1.00 20.35           H  
ATOM    965  HD3 LYS A  84      20.132  33.167  20.074  1.00 21.66           H  
ATOM    966  HD2 LYS A  84      20.209  31.662  19.214  1.00 21.66           H  
ATOM    967  HE3 LYS A  84      21.340  30.613  21.229  1.00 21.91           H  
ATOM    968  HE2 LYS A  84      21.364  32.213  21.982  1.00 21.91           H  
ATOM    969  HZ1 LYS A  84      23.404  31.750  20.852  1.00 22.60           H  
ATOM    970  HZ2 LYS A  84      22.620  31.502  19.423  1.00 22.60           H  
ATOM    971  HZ3 LYS A  84      22.630  33.002  20.108  1.00 22.60           H  
ATOM    972  N   GLU A  85      14.685  33.067  19.803  1.00 20.98           N  
ATOM    973  CA  GLU A  85      13.583  33.837  19.223  1.00 21.34           C  
ATOM    974  C   GLU A  85      13.734  34.124  17.713  1.00 21.75           C  
ATOM    975  O   GLU A  85      12.728  34.217  17.010  1.00 22.10           O  
ATOM    976  CB  GLU A  85      13.399  35.154  20.018  1.00  0.00           C  
ATOM    977  CG  GLU A  85      13.031  35.009  21.520  1.00  0.00           C  
ATOM    978  CD  GLU A  85      14.140  34.541  22.471  1.00  0.00           C  
ATOM    979  OE1 GLU A  85      15.328  34.603  22.091  1.00  0.00           O  
ATOM    980  OE2 GLU A  85      13.789  34.128  23.595  1.00  0.00           O1-
ATOM    981  H   GLU A  85      15.099  33.533  20.598  1.00 20.98           H  
ATOM    982  HA  GLU A  85      12.674  33.250  19.352  1.00 21.34           H  
ATOM    983  HB3 GLU A  85      12.649  35.771  19.523  1.00  0.00           H  
ATOM    984  HB2 GLU A  85      14.302  35.758  19.926  1.00  0.00           H  
ATOM    985  HG3 GLU A  85      12.173  34.344  21.616  1.00  0.00           H  
ATOM    986  HG2 GLU A  85      12.624  35.953  21.882  1.00  0.00           H  
ATOM    987  N   LYS A  86      14.980  34.199  17.238  1.00 21.74           N  
ATOM    988  CA  LYS A  86      15.348  33.931  15.858  1.00 21.40           C  
ATOM    989  C   LYS A  86      16.512  32.939  15.938  1.00 20.77           C  
ATOM    990  O   LYS A  86      17.410  33.129  16.761  1.00 20.83           O  
ATOM    991  CB  LYS A  86      15.729  35.238  15.123  1.00  0.00           C  
ATOM    992  CG  LYS A  86      16.264  35.061  13.681  1.00  0.00           C  
ATOM    993  CD  LYS A  86      15.262  34.401  12.713  1.00  0.00           C  
ATOM    994  CE  LYS A  86      15.795  34.219  11.281  1.00  0.00           C  
ATOM    995  NZ  LYS A  86      16.849  33.194  11.199  1.00  0.00           N1+
ATOM    996  H   LYS A  86      15.740  34.456  17.852  1.00 21.74           H  
ATOM    997  HA  LYS A  86      14.508  33.461  15.346  1.00 21.40           H  
ATOM    998  HB3 LYS A  86      16.464  35.783  15.715  1.00  0.00           H  
ATOM    999  HB2 LYS A  86      14.868  35.907  15.108  1.00  0.00           H  
ATOM   1000  HG3 LYS A  86      17.182  34.474  13.706  1.00  0.00           H  
ATOM   1001  HG2 LYS A  86      16.563  36.031  13.285  1.00  0.00           H  
ATOM   1002  HD3 LYS A  86      14.345  34.990  12.685  1.00  0.00           H  
ATOM   1003  HD2 LYS A  86      14.959  33.433  13.111  1.00  0.00           H  
ATOM   1004  HE3 LYS A  86      16.185  35.169  10.916  1.00  0.00           H  
ATOM   1005  HE2 LYS A  86      14.972  33.946  10.620  1.00  0.00           H  
ATOM   1006  HZ1 LYS A  86      17.738  33.605  11.445  1.00  0.00           H  
ATOM   1007  HZ2 LYS A  86      16.638  32.441  11.838  1.00  0.00           H  
ATOM   1008  HZ3 LYS A  86      16.895  32.832  10.257  1.00  0.00           H  
ATOM   1009  N   ALA A  87      16.473  31.913  15.090  1.00 20.10           N  
ATOM   1010  CA  ALA A  87      17.487  30.880  14.981  1.00 19.34           C  
ATOM   1011  C   ALA A  87      17.657  30.585  13.491  1.00 19.11           C  
ATOM   1012  O   ALA A  87      16.655  30.517  12.773  1.00 18.87           O  
ATOM   1013  CB  ALA A  87      17.014  29.642  15.758  1.00 19.12           C  
ATOM   1014  H   ALA A  87      15.693  31.811  14.457  1.00 20.10           H  
ATOM   1015  HA  ALA A  87      18.428  31.240  15.396  1.00 19.34           H  
ATOM   1016  HB1 ALA A  87      17.767  28.857  15.685  1.00 19.12           H  
ATOM   1017  HB2 ALA A  87      16.865  29.905  16.805  1.00 19.12           H  
ATOM   1018  HB3 ALA A  87      16.075  29.285  15.336  1.00 19.12           H  
ATOM   1019  N   ASP A  88      18.910  30.452  13.049  1.00 19.11           N  
ATOM   1020  CA  ASP A  88      19.286  30.105  11.678  1.00 18.94           C  
ATOM   1021  C   ASP A  88      19.239  28.612  11.446  1.00 18.65           C  
ATOM   1022  O   ASP A  88      18.871  27.862  12.342  1.00 18.52           O  
ATOM   1023  CB  ASP A  88      20.621  30.745  11.201  1.00  0.00           C  
ATOM   1024  CG  ASP A  88      20.763  32.254  11.440  1.00  0.00           C  
ATOM   1025  OD1 ASP A  88      19.727  32.935  11.603  1.00  0.00           O  
ATOM   1026  OD2 ASP A  88      21.910  32.733  11.328  1.00  0.00           O1-
ATOM   1027  H   ASP A  88      19.686  30.594  13.680  1.00 19.11           H  
ATOM   1028  HA  ASP A  88      18.510  30.529  11.041  1.00 18.94           H  
ATOM   1029  HB3 ASP A  88      20.763  30.534  10.141  1.00  0.00           H  
ATOM   1030  HB2 ASP A  88      21.457  30.226  11.671  1.00  0.00           H  
ATOM   1031  N   SER A  89      19.636  28.181  10.245  1.00 18.71           N  
ATOM   1032  CA  SER A  89      19.658  26.755   9.909  1.00 18.60           C  
ATOM   1033  C   SER A  89      20.552  26.004  10.873  1.00 18.59           C  
ATOM   1034  O   SER A  89      20.118  25.040  11.495  1.00 18.43           O  
ATOM   1035  CB  SER A  89      20.089  26.495   8.453  1.00  0.00           C  
ATOM   1036  OG  SER A  89      19.736  25.160   8.071  1.00  0.00           O  
ATOM   1037  H   SER A  89      19.931  28.844   9.543  1.00 18.71           H  
ATOM   1038  HA  SER A  89      18.645  26.371  10.028  1.00 18.60           H  
ATOM   1039  HB3 SER A  89      21.168  26.625   8.365  1.00  0.00           H  
ATOM   1040  HB2 SER A  89      19.589  27.205   7.794  1.00  0.00           H  
ATOM   1041  HG  SER A  89      20.479  24.551   8.200  1.00  0.00           H  
ATOM   1042  N   SER A  90      21.789  26.472  11.000  1.00 18.66           N  
ATOM   1043  CA  SER A  90      22.753  25.903  11.934  1.00 18.74           C  
ATOM   1044  C   SER A  90      22.182  25.685  13.346  1.00 18.85           C  
ATOM   1045  O   SER A  90      22.135  24.546  13.815  1.00 18.75           O  
ATOM   1046  CB  SER A  90      24.028  26.766  11.953  1.00  0.00           C  
ATOM   1047  OG  SER A  90      24.395  27.124  10.615  1.00  0.00           O  
ATOM   1048  H   SER A  90      22.094  27.253  10.436  1.00 18.66           H  
ATOM   1049  HA  SER A  90      23.035  24.924  11.547  1.00 18.74           H  
ATOM   1050  HB3 SER A  90      24.840  26.204  12.414  1.00  0.00           H  
ATOM   1051  HB2 SER A  90      23.846  27.670  12.534  1.00  0.00           H  
ATOM   1052  HG  SER A  90      24.815  27.992  10.640  1.00  0.00           H  
ATOM   1053  N   GLU A  91      21.720  26.748  14.003  1.00 18.92           N  
ATOM   1054  CA  GLU A  91      21.101  26.604  15.324  1.00 19.20           C  
ATOM   1055  C   GLU A  91      19.999  25.541  15.294  1.00 19.43           C  
ATOM   1056  O   GLU A  91      19.925  24.693  16.187  1.00 19.86           O  
ATOM   1057  CB  GLU A  91      20.504  27.922  15.821  1.00 19.14           C  
ATOM   1058  CG  GLU A  91      21.479  29.057  16.073  1.00 20.17           C  
ATOM   1059  CD  GLU A  91      21.647  29.972  14.864  1.00 21.44           C  
ATOM   1060  OE1 GLU A  91      22.408  29.590  13.947  1.00 22.14           O  
ATOM   1061  OE2 GLU A  91      21.031  31.067  14.827  1.00 20.58           O1-
ATOM   1062  H   GLU A  91      21.794  27.667  13.592  1.00 18.92           H  
ATOM   1063  HA  GLU A  91      21.868  26.285  16.030  1.00 19.20           H  
ATOM   1064  HB3 GLU A  91      19.928  27.736  16.727  1.00 19.14           H  
ATOM   1065  HB2 GLU A  91      19.738  28.256  15.121  1.00 19.14           H  
ATOM   1066  HG3 GLU A  91      22.449  28.646  16.354  1.00 20.17           H  
ATOM   1067  HG2 GLU A  91      21.139  29.643  16.927  1.00 20.17           H  
ATOM   1068  N   ARG A  92      19.136  25.602  14.277  1.00 19.43           N  
ATOM   1069  CA  ARG A  92      18.033  24.651  14.120  1.00 19.37           C  
ATOM   1070  C   ARG A  92      18.547  23.219  14.174  1.00 19.00           C  
ATOM   1071  O   ARG A  92      18.231  22.481  15.097  1.00 18.72           O  
ATOM   1072  CB  ARG A  92      17.303  24.881  12.790  1.00 19.54           C  
ATOM   1073  CG  ARG A  92      16.080  23.991  12.485  1.00 21.06           C  
ATOM   1074  CD  ARG A  92      15.632  24.124  11.017  1.00 24.28           C  
ATOM   1075  NE  ARG A  92      16.595  23.509  10.083  1.00 27.54           N  
ATOM   1076  CZ  ARG A  92      16.518  22.272   9.568  1.00 30.16           C  
ATOM   1077  NH1 ARG A  92      15.472  21.481   9.831  1.00 31.47           N  
ATOM   1078  NH2 ARG A  92      17.497  21.817   8.781  1.00 30.93           N1+
ATOM   1079  H   ARG A  92      19.230  26.325  13.578  1.00 19.43           H  
ATOM   1080  HA  ARG A  92      17.326  24.799  14.936  1.00 19.37           H  
ATOM   1081  HB3 ARG A  92      18.018  24.800  11.971  1.00 19.54           H  
ATOM   1082  HB2 ARG A  92      17.010  25.928  12.719  1.00 19.54           H  
ATOM   1083  HG3 ARG A  92      15.256  24.269  13.142  1.00 21.06           H  
ATOM   1084  HG2 ARG A  92      16.327  22.951  12.696  1.00 21.06           H  
ATOM   1085  HD3 ARG A  92      15.510  25.178  10.769  1.00 24.28           H  
ATOM   1086  HD2 ARG A  92      14.656  23.655  10.892  1.00 24.28           H  
ATOM   1087  HE  ARG A  92      17.367  24.112   9.836  1.00 27.54           H  
ATOM   1088 HH12 ARG A  92      15.429  20.553   9.436  1.00 31.47           H  
ATOM   1089 HH11 ARG A  92      14.725  21.812  10.425  1.00 31.47           H  
ATOM   1090 HH22 ARG A  92      17.441  20.886   8.392  1.00 30.93           H  
ATOM   1091 HH21 ARG A  92      18.293  22.404   8.575  1.00 30.93           H  
ATOM   1092  N   GLU A  93      19.358  22.864  13.174  1.00 18.80           N  
ATOM   1093  CA  GLU A  93      19.871  21.521  12.962  1.00 18.38           C  
ATOM   1094  C   GLU A  93      20.545  21.001  14.207  1.00 17.94           C  
ATOM   1095  O   GLU A  93      20.422  19.829  14.533  1.00 18.24           O  
ATOM   1096  CB  GLU A  93      20.863  21.514  11.799  1.00 18.60           C  
ATOM   1097  CG  GLU A  93      20.427  20.673  10.604  1.00 20.65           C  
ATOM   1098  CD  GLU A  93      21.089  21.077   9.282  1.00 23.39           C  
ATOM   1099  OE1 GLU A  93      22.251  20.664   9.050  1.00 24.29           O  
ATOM   1100  OE2 GLU A  93      20.448  21.790   8.462  1.00 23.48           O1-
ATOM   1101  H   GLU A  93      19.657  23.552  12.498  1.00 18.80           H  
ATOM   1102  HA  GLU A  93      19.038  20.863  12.715  1.00 18.38           H  
ATOM   1103  HB3 GLU A  93      21.832  21.163  12.153  1.00 18.60           H  
ATOM   1104  HB2 GLU A  93      21.044  22.538  11.473  1.00 18.60           H  
ATOM   1105  HG3 GLU A  93      19.344  20.730  10.498  1.00 20.65           H  
ATOM   1106  HG2 GLU A  93      20.635  19.622  10.806  1.00 20.65           H  
ATOM   1107  N   ALA A  94      21.239  21.891  14.908  1.00 17.50           N  
ATOM   1108  CA  ALA A  94      22.052  21.542  16.067  1.00 16.61           C  
ATOM   1109  C   ALA A  94      21.211  21.070  17.228  1.00 16.39           C  
ATOM   1110  O   ALA A  94      21.622  20.184  17.995  1.00 16.85           O  
ATOM   1111  CB  ALA A  94      22.900  22.718  16.488  1.00 16.30           C  
ATOM   1112  H   ALA A  94      21.220  22.866  14.646  1.00 17.50           H  
ATOM   1113  HA  ALA A  94      22.719  20.729  15.780  1.00 16.61           H  
ATOM   1114  HB1 ALA A  94      23.501  22.442  17.354  1.00 16.30           H  
ATOM   1115  HB2 ALA A  94      23.557  23.005  15.667  1.00 16.30           H  
ATOM   1116  HB3 ALA A  94      22.255  23.558  16.747  1.00 16.30           H  
ATOM   1117  N   LEU A  95      20.031  21.654  17.367  1.00 16.00           N  
ATOM   1118  CA  LEU A  95      19.195  21.361  18.527  1.00 15.57           C  
ATOM   1119  C   LEU A  95      18.632  19.956  18.423  1.00 15.52           C  
ATOM   1120  O   LEU A  95      18.563  19.214  19.403  1.00 15.22           O  
ATOM   1121  CB  LEU A  95      18.103  22.412  18.678  1.00 15.21           C  
ATOM   1122  CG  LEU A  95      17.566  22.591  20.094  1.00 14.04           C  
ATOM   1123  CD1 LEU A  95      18.557  23.306  21.026  1.00 11.54           C  
ATOM   1124  CD2 LEU A  95      16.212  23.306  20.044  1.00 13.02           C  
ATOM   1125  H   LEU A  95      19.705  22.306  16.668  1.00 16.00           H  
ATOM   1126  HA  LEU A  95      19.826  21.404  19.414  1.00 15.57           H  
ATOM   1127  HB3 LEU A  95      17.278  22.173  18.007  1.00 15.21           H  
ATOM   1128  HB2 LEU A  95      18.470  23.369  18.308  1.00 15.21           H  
ATOM   1129  HG  LEU A  95      17.393  21.596  20.505  1.00 14.04           H  
ATOM   1130 HD11 LEU A  95      18.117  23.403  22.019  1.00 11.54           H  
ATOM   1131 HD12 LEU A  95      19.477  22.726  21.092  1.00 11.54           H  
ATOM   1132 HD13 LEU A  95      18.780  24.296  20.629  1.00 11.54           H  
ATOM   1133 HD21 LEU A  95      15.830  23.433  21.057  1.00 13.02           H  
ATOM   1134 HD22 LEU A  95      16.334  24.283  19.577  1.00 13.02           H  
ATOM   1135 HD23 LEU A  95      15.508  22.711  19.462  1.00 13.02           H  
ATOM   1136  N   MET A  96      18.272  19.601  17.200  1.00 15.98           N  
ATOM   1137  CA  MET A  96      17.876  18.255  16.856  1.00 16.41           C  
ATOM   1138  C   MET A  96      19.056  17.321  16.997  1.00 16.18           C  
ATOM   1139  O   MET A  96      18.882  16.198  17.468  1.00 16.46           O  
ATOM   1140  CB  MET A  96      17.349  18.203  15.428  1.00 16.62           C  
ATOM   1141  CG  MET A  96      15.900  18.562  15.344  1.00 19.19           C  
ATOM   1142  SD  MET A  96      14.879  17.512  16.406  1.00 23.51           S  
ATOM   1143  CE  MET A  96      15.470  15.804  15.934  1.00 19.14           C  
ATOM   1144  H   MET A  96      18.266  20.285  16.457  1.00 15.98           H  
ATOM   1145  HA  MET A  96      17.087  17.934  17.536  1.00 16.41           H  
ATOM   1146  HB3 MET A  96      17.499  17.202  15.023  1.00 16.62           H  
ATOM   1147  HB2 MET A  96      17.928  18.883  14.803  1.00 16.62           H  
ATOM   1148  HG3 MET A  96      15.563  18.470  14.311  1.00 19.19           H  
ATOM   1149  HG2 MET A  96      15.768  19.605  15.631  1.00 19.19           H  
ATOM   1150  HE1 MET A  96      14.925  15.058  16.512  1.00 19.14           H  
ATOM   1151  HE2 MET A  96      15.294  15.639  14.871  1.00 19.14           H  
ATOM   1152  HE3 MET A  96      16.536  15.717  16.143  1.00 19.14           H  
ATOM   1153  N   SER A  97      20.248  17.785  16.598  1.00 15.39           N  
ATOM   1154  CA  SER A  97      21.441  16.956  16.642  1.00 14.71           C  
ATOM   1155  C   SER A  97      21.697  16.540  18.076  1.00 14.27           C  
ATOM   1156  O   SER A  97      22.055  15.388  18.330  1.00 13.88           O  
ATOM   1157  CB  SER A  97      22.648  17.635  15.953  1.00 15.04           C  
ATOM   1158  OG  SER A  97      23.839  17.674  16.739  1.00 15.66           O  
ATOM   1159  H   SER A  97      20.333  18.732  16.256  1.00 15.39           H  
ATOM   1160  HA  SER A  97      21.221  16.048  16.080  1.00 14.71           H  
ATOM   1161  HB3 SER A  97      22.374  18.649  15.662  1.00 15.04           H  
ATOM   1162  HB2 SER A  97      22.855  17.131  15.009  1.00 15.04           H  
ATOM   1163  HG  SER A  97      23.701  18.237  17.520  1.00 15.66           H  
ATOM   1164  N   GLU A  98      21.442  17.439  19.024  1.00 14.08           N  
ATOM   1165  CA  GLU A  98      21.689  17.078  20.418  1.00 14.36           C  
ATOM   1166  C   GLU A  98      20.562  16.324  21.089  1.00 13.84           C  
ATOM   1167  O   GLU A  98      20.790  15.567  22.028  1.00 13.79           O  
ATOM   1168  CB  GLU A  98      22.192  18.254  21.259  1.00 14.99           C  
ATOM   1169  CG  GLU A  98      21.226  19.362  21.633  1.00 16.84           C  
ATOM   1170  CD  GLU A  98      21.597  19.973  22.988  1.00 19.77           C  
ATOM   1171  OE1 GLU A  98      20.733  19.958  23.893  1.00 23.60           O  
ATOM   1172  OE2 GLU A  98      22.750  20.450  23.180  1.00 19.39           O1-
ATOM   1173  H   GLU A  98      21.085  18.350  18.773  1.00 14.08           H  
ATOM   1174  HA  GLU A  98      22.521  16.375  20.386  1.00 14.36           H  
ATOM   1175  HB3 GLU A  98      23.064  18.692  20.772  1.00 14.99           H  
ATOM   1176  HB2 GLU A  98      22.659  17.869  22.165  1.00 14.99           H  
ATOM   1177  HG3 GLU A  98      20.214  18.960  21.681  1.00 16.84           H  
ATOM   1178  HG2 GLU A  98      21.249  20.137  20.867  1.00 16.84           H  
ATOM   1179  N   LEU A  99      19.348  16.503  20.598  1.00 13.11           N  
ATOM   1180  CA  LEU A  99      18.304  15.611  20.997  1.00 12.48           C  
ATOM   1181  C   LEU A  99      18.767  14.206  20.690  1.00 12.65           C  
ATOM   1182  O   LEU A  99      18.731  13.338  21.548  1.00 13.57           O  
ATOM   1183  CB  LEU A  99      17.053  15.900  20.220  1.00 12.35           C  
ATOM   1184  CG  LEU A  99      15.874  15.114  20.765  1.00 13.07           C  
ATOM   1185  CD1 LEU A  99      15.562  15.570  22.190  1.00 13.29           C  
ATOM   1186  CD2 LEU A  99      14.696  15.307  19.838  1.00 12.58           C  
ATOM   1187  H   LEU A  99      19.171  17.260  19.953  1.00 13.11           H  
ATOM   1188  HA  LEU A  99      18.112  15.715  22.065  1.00 12.48           H  
ATOM   1189  HB3 LEU A  99      17.209  15.641  19.173  1.00 12.35           H  
ATOM   1190  HB2 LEU A  99      16.833  16.966  20.271  1.00 12.35           H  
ATOM   1191  HG  LEU A  99      16.136  14.056  20.784  1.00 13.07           H  
ATOM   1192 HD11 LEU A  99      14.715  15.003  22.576  1.00 13.29           H  
ATOM   1193 HD12 LEU A  99      16.432  15.401  22.825  1.00 13.29           H  
ATOM   1194 HD13 LEU A  99      15.316  16.632  22.187  1.00 13.29           H  
ATOM   1195 HD21 LEU A  99      13.840  14.748  20.216  1.00 12.58           H  
ATOM   1196 HD22 LEU A  99      14.443  16.366  19.786  1.00 12.58           H  
ATOM   1197 HD23 LEU A  99      14.954  14.946  18.842  1.00 12.58           H  
ATOM   1198  N   LYS A 100      19.238  13.999  19.464  1.00 12.37           N  
ATOM   1199  CA  LYS A 100      19.603  12.694  18.961  1.00 11.66           C  
ATOM   1200  C   LYS A 100      20.781  12.050  19.708  1.00 11.58           C  
ATOM   1201  O   LYS A 100      20.773  10.840  19.952  1.00 11.29           O  
ATOM   1202  CB  LYS A 100      19.884  12.813  17.474  1.00 11.76           C  
ATOM   1203  CG  LYS A 100      18.644  12.778  16.600  1.00 12.82           C  
ATOM   1204  CD  LYS A 100      18.846  13.510  15.247  1.00 13.49           C  
ATOM   1205  CE  LYS A 100      17.856  13.022  14.174  1.00 12.94           C  
ATOM   1206  NZ  LYS A 100      16.621  13.850  13.991  1.00 13.79           N1+
ATOM   1207  H   LYS A 100      19.357  14.777  18.831  1.00 12.37           H  
ATOM   1208  HA  LYS A 100      18.739  12.041  19.082  1.00 11.66           H  
ATOM   1209  HB3 LYS A 100      20.563  12.016  17.170  1.00 11.76           H  
ATOM   1210  HB2 LYS A 100      20.435  13.734  17.283  1.00 11.76           H  
ATOM   1211  HG3 LYS A 100      17.810  13.231  17.136  1.00 12.82           H  
ATOM   1212  HG2 LYS A 100      18.362  11.742  16.413  1.00 12.82           H  
ATOM   1213  HD3 LYS A 100      19.866  13.351  14.898  1.00 13.49           H  
ATOM   1214  HD2 LYS A 100      18.722  14.583  15.393  1.00 13.49           H  
ATOM   1215  HE3 LYS A 100      17.570  11.993  14.390  1.00 12.94           H  
ATOM   1216  HE2 LYS A 100      18.375  12.935  13.219  1.00 12.94           H  
ATOM   1217  HZ1 LYS A 100      16.881  14.789  13.724  1.00 13.79           H  
ATOM   1218  HZ2 LYS A 100      16.046  13.442  13.268  1.00 13.79           H  
ATOM   1219  HZ3 LYS A 100      16.102  13.878  14.857  1.00 13.79           H  
ATOM   1220  N   MET A 101      21.783  12.864  20.050  1.00 11.85           N  
ATOM   1221  CA  MET A 101      22.984  12.450  20.807  1.00 12.07           C  
ATOM   1222  C   MET A 101      22.625  12.080  22.260  1.00 12.33           C  
ATOM   1223  O   MET A 101      22.883  10.968  22.743  1.00 11.63           O  
ATOM   1224  CB  MET A 101      24.059  13.553  20.797  1.00  0.00           C  
ATOM   1225  CG  MET A 101      25.443  13.219  21.377  1.00  0.00           C  
ATOM   1226  SD  MET A 101      26.582  12.226  20.377  1.00  0.00           S  
ATOM   1227  CE  MET A 101      26.251  10.599  21.099  1.00  0.00           C  
ATOM   1228  H   MET A 101      21.752  13.839  19.790  1.00 11.85           H  
ATOM   1229  HA  MET A 101      23.401  11.566  20.325  1.00 12.07           H  
ATOM   1230  HB3 MET A 101      23.667  14.439  21.297  1.00  0.00           H  
ATOM   1231  HB2 MET A 101      24.179  13.926  19.780  1.00  0.00           H  
ATOM   1232  HG3 MET A 101      25.317  12.744  22.350  1.00  0.00           H  
ATOM   1233  HG2 MET A 101      25.940  14.144  21.670  1.00  0.00           H  
ATOM   1234  HE1 MET A 101      26.868   9.849  20.605  1.00  0.00           H  
ATOM   1235  HE2 MET A 101      26.486  10.618  22.163  1.00  0.00           H  
ATOM   1236  HE3 MET A 101      25.199  10.349  20.965  1.00  0.00           H  
ATOM   1237  N   MET A 102      22.029  13.049  22.950  1.00 13.17           N  
ATOM   1238  CA  MET A 102      21.610  12.892  24.331  1.00 13.71           C  
ATOM   1239  C   MET A 102      20.861  11.576  24.472  1.00 14.45           C  
ATOM   1240  O   MET A 102      21.126  10.784  25.408  1.00 14.33           O  
ATOM   1241  CB  MET A 102      20.724  14.081  24.746  1.00  0.00           C  
ATOM   1242  CG  MET A 102      21.331  15.487  24.628  1.00  0.00           C  
ATOM   1243  SD  MET A 102      22.230  16.108  26.033  1.00  0.00           S  
ATOM   1244  CE  MET A 102      22.471  17.880  25.534  1.00  0.00           C  
ATOM   1245  H   MET A 102      21.850  13.942  22.514  1.00 13.17           H  
ATOM   1246  HA  MET A 102      22.493  12.868  24.969  1.00 13.71           H  
ATOM   1247  HB3 MET A 102      20.373  13.927  25.766  1.00  0.00           H  
ATOM   1248  HB2 MET A 102      19.791  14.046  24.184  1.00  0.00           H  
ATOM   1249  HG3 MET A 102      20.546  16.195  24.364  1.00  0.00           H  
ATOM   1250  HG2 MET A 102      21.971  15.528  23.747  1.00  0.00           H  
ATOM   1251  HE1 MET A 102      23.021  18.406  26.314  1.00  0.00           H  
ATOM   1252  HE2 MET A 102      23.034  17.922  24.602  1.00  0.00           H  
ATOM   1253  HE3 MET A 102      21.499  18.354  25.393  1.00  0.00           H  
ATOM   1254  N   THR A 103      19.954  11.366  23.509  1.00 14.77           N  
ATOM   1255  CA  THR A 103      19.233  10.110  23.319  1.00 15.33           C  
ATOM   1256  C   THR A 103      20.145   8.878  23.257  1.00 15.53           C  
ATOM   1257  O   THR A 103      19.912   7.912  23.974  1.00 15.32           O  
ATOM   1258  CB  THR A 103      18.341  10.174  22.065  1.00  0.00           C  
ATOM   1259  OG1 THR A 103      17.394  11.236  22.220  1.00  0.00           O  
ATOM   1260  CG2 THR A 103      17.580   8.871  21.792  1.00  0.00           C  
ATOM   1261  H   THR A 103      19.731  12.103  22.856  1.00 14.77           H  
ATOM   1262  HA  THR A 103      18.574   9.982  24.178  1.00 15.33           H  
ATOM   1263  HB  THR A 103      18.971  10.394  21.203  1.00  0.00           H  
ATOM   1264  HG1 THR A 103      17.853  12.091  22.143  1.00  0.00           H  
ATOM   1265 HG21 THR A 103      16.972   8.986  20.895  1.00  0.00           H  
ATOM   1266 HG22 THR A 103      18.291   8.058  21.646  1.00  0.00           H  
ATOM   1267 HG23 THR A 103      16.935   8.641  22.640  1.00  0.00           H  
ATOM   1268  N   GLN A 104      21.176   8.937  22.418  1.00 15.90           N  
ATOM   1269  CA  GLN A 104      22.040   7.808  22.176  1.00 16.66           C  
ATOM   1270  C   GLN A 104      22.856   7.444  23.405  1.00 17.72           C  
ATOM   1271  O   GLN A 104      23.001   6.255  23.733  1.00 18.39           O  
ATOM   1272  CB  GLN A 104      22.958   8.098  20.974  1.00  0.00           C  
ATOM   1273  CG  GLN A 104      23.772   6.929  20.392  1.00  0.00           C  
ATOM   1274  CD  GLN A 104      25.049   6.600  21.151  1.00  0.00           C  
ATOM   1275  OE1 GLN A 104      25.406   5.321  21.210  1.00  0.00           O  
ATOM   1276  NE2 GLN A 104      25.721   7.481  21.677  1.00  0.00           N  
ATOM   1277  H   GLN A 104      21.376   9.795  21.924  1.00 15.90           H  
ATOM   1278  HA  GLN A 104      21.413   6.953  21.922  1.00 16.66           H  
ATOM   1279  HB3 GLN A 104      23.636   8.913  21.230  1.00  0.00           H  
ATOM   1280  HB2 GLN A 104      22.371   8.556  20.178  1.00  0.00           H  
ATOM   1281  HG3 GLN A 104      24.016   7.142  19.351  1.00  0.00           H  
ATOM   1282  HG2 GLN A 104      23.143   6.040  20.343  1.00  0.00           H  
ATOM   1283 HE22 GLN A 104      26.566   7.242  22.176  1.00  0.00           H  
ATOM   1284 HE21 GLN A 104      25.430   8.446  21.611  1.00  0.00           H  
ATOM   1285  N   LEU A 105      23.382   8.452  24.098  1.00 18.62           N  
ATOM   1286  CA  LEU A 105      24.263   8.199  25.246  1.00 18.68           C  
ATOM   1287  C   LEU A 105      23.487   7.696  26.450  1.00 19.09           C  
ATOM   1288  O   LEU A 105      23.985   6.853  27.203  1.00 19.33           O  
ATOM   1289  CB  LEU A 105      25.035   9.457  25.619  1.00 18.48           C  
ATOM   1290  CG  LEU A 105      25.496  10.282  24.433  1.00 17.60           C  
ATOM   1291  CD1 LEU A 105      25.919  11.634  24.910  1.00 17.50           C  
ATOM   1292  CD2 LEU A 105      26.643   9.570  23.734  1.00 18.82           C  
ATOM   1293  H   LEU A 105      23.177   9.406  23.837  1.00 18.62           H  
ATOM   1294  HA  LEU A 105      24.982   7.431  24.960  1.00 18.68           H  
ATOM   1295  HB3 LEU A 105      25.898   9.184  26.227  1.00 18.48           H  
ATOM   1296  HB2 LEU A 105      24.422  10.076  26.273  1.00 18.48           H  
ATOM   1297  HG  LEU A 105      24.667  10.394  23.734  1.00 17.60           H  
ATOM   1298 HD11 LEU A 105      26.252  12.232  24.061  1.00 17.50           H  
ATOM   1299 HD12 LEU A 105      25.077  12.129  25.395  1.00 17.50           H  
ATOM   1300 HD13 LEU A 105      26.737  11.529  25.623  1.00 17.50           H  
ATOM   1301 HD21 LEU A 105      26.974  10.163  22.882  1.00 18.82           H  
ATOM   1302 HD22 LEU A 105      27.471   9.443  24.431  1.00 18.82           H  
ATOM   1303 HD23 LEU A 105      26.307   8.593  23.387  1.00 18.82           H  
ATOM   1304  N   GLY A 106      22.274   8.230  26.621  1.00 19.13           N  
ATOM   1305  CA  GLY A 106      21.395   7.876  27.722  1.00 19.55           C  
ATOM   1306  C   GLY A 106      21.976   8.239  29.074  1.00 19.68           C  
ATOM   1307  O   GLY A 106      23.075   8.775  29.145  1.00 19.81           O  
ATOM   1308  H   GLY A 106      21.927   8.916  25.966  1.00 19.13           H  
ATOM   1309  HA3 GLY A 106      21.189   6.806  27.692  1.00 19.55           H  
ATOM   1310  HA2 GLY A 106      20.435   8.376  27.594  1.00 19.55           H  
ATOM   1311  N   SER A 107      21.233   7.952  30.143  1.00 20.12           N  
ATOM   1312  CA  SER A 107      21.720   8.137  31.511  1.00 20.33           C  
ATOM   1313  C   SER A 107      23.189   7.758  31.646  1.00 20.03           C  
ATOM   1314  O   SER A 107      23.635   6.697  31.160  1.00 20.76           O  
ATOM   1315  CB  SER A 107      20.876   7.394  32.563  1.00  0.00           C  
ATOM   1316  OG  SER A 107      20.123   8.335  33.338  1.00  0.00           O  
ATOM   1317  H   SER A 107      20.297   7.592  30.025  1.00 20.12           H  
ATOM   1318  HA  SER A 107      21.644   9.201  31.735  1.00 20.33           H  
ATOM   1319  HB3 SER A 107      21.534   6.826  33.221  1.00  0.00           H  
ATOM   1320  HB2 SER A 107      20.193   6.708  32.062  1.00  0.00           H  
ATOM   1321  HG  SER A 107      19.635   7.873  34.031  1.00  0.00           H  
ATOM   1322  N   HIS A 108      23.930   8.688  32.244  1.00 19.13           N  
ATOM   1323  CA  HIS A 108      25.260   8.472  32.792  1.00 17.78           C  
ATOM   1324  C   HIS A 108      25.440   9.629  33.732  1.00 17.67           C  
ATOM   1325  O   HIS A 108      25.218  10.765  33.343  1.00 17.46           O  
ATOM   1326  CB  HIS A 108      26.342   8.498  31.720  1.00 17.17           C  
ATOM   1327  CG  HIS A 108      27.706   8.201  32.252  1.00 13.89           C  
ATOM   1328  ND1 HIS A 108      28.456   9.136  32.922  1.00 10.35           N  
ATOM   1329  CD2 HIS A 108      28.438   7.067  32.238  1.00 11.17           C  
ATOM   1330  CE1 HIS A 108      29.607   8.600  33.271  1.00  9.35           C  
ATOM   1331  NE2 HIS A 108      29.617   7.343  32.875  1.00  9.59           N  
ATOM   1332  H   HIS A 108      23.576   9.629  32.344  1.00 19.13           H  
ATOM   1333  HA  HIS A 108      25.294   7.531  33.341  1.00 17.78           H  
ATOM   1334  HB3 HIS A 108      26.347   9.474  31.235  1.00 17.17           H  
ATOM   1335  HB2 HIS A 108      26.094   7.780  30.938  1.00 17.17           H  
ATOM   1336  HD2 HIS A 108      28.043   6.175  31.774  1.00 11.17           H  
ATOM   1337  HE1 HIS A 108      30.343   9.194  33.793  1.00  9.35           H  
ATOM   1338  HD1 HIS A 108      28.089  10.065  33.072  1.00 10.35           H  
ATOM   1339  N   GLU A 109      25.817   9.351  34.971  1.00 17.62           N  
ATOM   1340  CA  GLU A 109      25.807  10.406  35.965  1.00 17.99           C  
ATOM   1341  C   GLU A 109      26.429  11.707  35.478  1.00 17.25           C  
ATOM   1342  O   GLU A 109      25.893  12.777  35.761  1.00 17.14           O  
ATOM   1343  CB  GLU A 109      26.477   9.968  37.281  1.00  0.00           C  
ATOM   1344  CG  GLU A 109      27.476  10.953  37.909  1.00  0.00           C  
ATOM   1345  CD  GLU A 109      28.133  10.509  39.212  1.00  0.00           C  
ATOM   1346  OE1 GLU A 109      29.207   9.872  39.136  1.00  0.00           O  
ATOM   1347  OE2 GLU A 109      27.546  10.822  40.269  1.00  0.00           O1-
ATOM   1348  H   GLU A 109      26.106   8.414  35.213  1.00 17.62           H  
ATOM   1349  HA  GLU A 109      24.763  10.618  36.194  1.00 17.99           H  
ATOM   1350  HB3 GLU A 109      26.968   9.006  37.131  1.00  0.00           H  
ATOM   1351  HB2 GLU A 109      25.706   9.724  38.012  1.00  0.00           H  
ATOM   1352  HG3 GLU A 109      26.985  11.914  38.064  1.00  0.00           H  
ATOM   1353  HG2 GLU A 109      28.250  11.193  37.180  1.00  0.00           H  
ATOM   1354  N   ASN A 110      27.532  11.625  34.737  1.00 16.18           N  
ATOM   1355  CA  ASN A 110      28.252  12.837  34.388  1.00 15.45           C  
ATOM   1356  C   ASN A 110      27.853  13.555  33.089  1.00 15.52           C  
ATOM   1357  O   ASN A 110      28.291  14.667  32.822  1.00 15.64           O  
ATOM   1358  CB  ASN A 110      29.745  12.623  34.491  1.00 15.12           C  
ATOM   1359  CG  ASN A 110      30.216  12.256  35.884  1.00 14.26           C  
ATOM   1360  OD1 ASN A 110      30.697  11.148  36.091  1.00 14.68           O  
ATOM   1361  ND2 ASN A 110      30.004  13.148  36.843  1.00 11.71           N  
ATOM   1362  H   ASN A 110      27.863  10.724  34.422  1.00 16.18           H  
ATOM   1363  HA  ASN A 110      28.014  13.543  35.183  1.00 15.45           H  
ATOM   1364  HB3 ASN A 110      30.263  13.523  34.160  1.00 15.12           H  
ATOM   1365  HB2 ASN A 110      30.048  11.845  33.790  1.00 15.12           H  
ATOM   1366 HD22 ASN A 110      30.299  12.952  37.789  1.00 11.71           H  
ATOM   1367 HD21 ASN A 110      29.548  14.023  36.627  1.00 11.71           H  
ATOM   1368  N   ILE A 111      26.998  12.934  32.300  1.00 15.16           N  
ATOM   1369  CA  ILE A 111      26.395  13.619  31.185  1.00 14.76           C  
ATOM   1370  C   ILE A 111      25.052  14.204  31.637  1.00 15.34           C  
ATOM   1371  O   ILE A 111      24.501  13.811  32.660  1.00 16.06           O  
ATOM   1372  CB  ILE A 111      26.240  12.613  30.041  1.00 14.62           C  
ATOM   1373  CG1 ILE A 111      27.549  11.809  29.859  1.00 12.80           C  
ATOM   1374  CG2 ILE A 111      25.714  13.281  28.746  1.00 14.08           C  
ATOM   1375  CD1 ILE A 111      28.672  12.520  29.161  1.00  9.06           C  
ATOM   1376  H   ILE A 111      26.760  11.968  32.474  1.00 15.16           H  
ATOM   1377  HA  ILE A 111      27.050  14.429  30.864  1.00 14.76           H  
ATOM   1378  HB  ILE A 111      25.478  11.900  30.355  1.00 14.62           H  
ATOM   1379 HG13 ILE A 111      27.330  10.880  29.333  1.00 12.80           H  
ATOM   1380 HG12 ILE A 111      27.894  11.460  30.832  1.00 12.80           H  
ATOM   1381 HG21 ILE A 111      25.620  12.530  27.962  1.00 14.08           H  
ATOM   1382 HG22 ILE A 111      24.739  13.730  28.938  1.00 14.08           H  
ATOM   1383 HG23 ILE A 111      26.412  14.054  28.426  1.00 14.08           H  
ATOM   1384 HD11 ILE A 111      29.535  11.858  29.092  1.00  9.06           H  
ATOM   1385 HD12 ILE A 111      28.354  12.807  28.159  1.00  9.06           H  
ATOM   1386 HD13 ILE A 111      28.944  13.413  29.725  1.00  9.06           H  
ATOM   1387  N   VAL A 112      24.528  15.160  30.888  1.00 15.39           N  
ATOM   1388  CA  VAL A 112      23.211  15.718  31.154  1.00 15.02           C  
ATOM   1389  C   VAL A 112      22.103  14.695  30.804  1.00 15.87           C  
ATOM   1390  O   VAL A 112      22.025  14.204  29.678  1.00 16.17           O  
ATOM   1391  CB  VAL A 112      23.074  17.095  30.413  1.00 14.48           C  
ATOM   1392  CG1 VAL A 112      23.168  16.944  28.923  1.00 14.11           C  
ATOM   1393  CG2 VAL A 112      21.820  17.813  30.775  1.00 13.82           C  
ATOM   1394  H   VAL A 112      25.045  15.526  30.102  1.00 15.39           H  
ATOM   1395  HA  VAL A 112      23.149  15.915  32.224  1.00 15.02           H  
ATOM   1396  HB  VAL A 112      23.909  17.719  30.730  1.00 14.48           H  
ATOM   1397 HG11 VAL A 112      23.068  17.922  28.451  1.00 14.11           H  
ATOM   1398 HG12 VAL A 112      24.134  16.512  28.661  1.00 14.11           H  
ATOM   1399 HG13 VAL A 112      22.370  16.289  28.573  1.00 14.11           H  
ATOM   1400 HG21 VAL A 112      21.774  18.759  30.236  1.00 13.82           H  
ATOM   1401 HG22 VAL A 112      20.959  17.200  30.507  1.00 13.82           H  
ATOM   1402 HG23 VAL A 112      21.808  18.006  31.848  1.00 13.82           H  
ATOM   1403  N   ASN A 113      21.257  14.362  31.772  1.00 16.68           N  
ATOM   1404  CA  ASN A 113      20.112  13.460  31.543  1.00 17.78           C  
ATOM   1405  C   ASN A 113      19.013  13.986  30.625  1.00 17.40           C  
ATOM   1406  O   ASN A 113      18.285  14.885  31.007  1.00 17.30           O  
ATOM   1407  CB  ASN A 113      19.430  13.173  32.875  1.00 18.72           C  
ATOM   1408  CG  ASN A 113      19.130  11.725  33.086  1.00 21.81           C  
ATOM   1409  OD1 ASN A 113      17.960  11.439  33.667  1.00 26.06           O  
ATOM   1410  ND2 ASN A 113      19.953  10.861  32.774  1.00 24.59           N  
ATOM   1411  H   ASN A 113      21.386  14.729  32.704  1.00 16.68           H  
ATOM   1412  HA  ASN A 113      20.486  12.521  31.135  1.00 17.78           H  
ATOM   1413  HB3 ASN A 113      18.506  13.747  32.939  1.00 18.72           H  
ATOM   1414  HB2 ASN A 113      20.059  13.535  33.689  1.00 18.72           H  
ATOM   1415 HD22 ASN A 113      19.740   9.885  32.921  1.00 24.59           H  
ATOM   1416 HD21 ASN A 113      20.840  11.130  32.372  1.00 24.59           H  
ATOM   1417  N   LEU A 114      18.856  13.413  29.435  1.00 17.55           N  
ATOM   1418  CA  LEU A 114      17.676  13.717  28.620  1.00 17.31           C  
ATOM   1419  C   LEU A 114      16.404  12.992  29.118  1.00 17.67           C  
ATOM   1420  O   LEU A 114      16.408  11.771  29.362  1.00 18.28           O  
ATOM   1421  CB  LEU A 114      17.926  13.438  27.138  1.00 17.09           C  
ATOM   1422  CG  LEU A 114      16.673  13.508  26.264  1.00 16.32           C  
ATOM   1423  CD1 LEU A 114      16.354  14.947  25.861  1.00 15.49           C  
ATOM   1424  CD2 LEU A 114      16.797  12.591  25.063  1.00 15.35           C  
ATOM   1425  H   LEU A 114      19.551  12.766  29.090  1.00 17.55           H  
ATOM   1426  HA  LEU A 114      17.490  14.787  28.715  1.00 17.31           H  
ATOM   1427  HB3 LEU A 114      18.389  12.457  27.028  1.00 17.09           H  
ATOM   1428  HB2 LEU A 114      18.670  14.139  26.759  1.00 17.09           H  
ATOM   1429  HG  LEU A 114      15.838  13.146  26.864  1.00 16.32           H  
ATOM   1430 HD11 LEU A 114      15.458  14.961  25.241  1.00 15.49           H  
ATOM   1431 HD12 LEU A 114      16.185  15.546  26.756  1.00 15.49           H  
ATOM   1432 HD13 LEU A 114      17.191  15.362  25.299  1.00 15.49           H  
ATOM   1433 HD21 LEU A 114      15.893  12.660  24.458  1.00 15.35           H  
ATOM   1434 HD22 LEU A 114      17.658  12.890  24.464  1.00 15.35           H  
ATOM   1435 HD23 LEU A 114      16.930  11.564  25.402  1.00 15.35           H  
ATOM   1436  N   LEU A 115      15.318  13.750  29.260  1.00 17.45           N  
ATOM   1437  CA  LEU A 115      14.088  13.210  29.815  1.00 17.01           C  
ATOM   1438  C   LEU A 115      12.882  13.383  28.906  1.00 16.76           C  
ATOM   1439  O   LEU A 115      11.782  12.899  29.227  1.00 17.23           O  
ATOM   1440  CB  LEU A 115      13.763  13.912  31.116  1.00 17.28           C  
ATOM   1441  CG  LEU A 115      14.835  14.246  32.118  1.00 16.52           C  
ATOM   1442  CD1 LEU A 115      14.295  15.387  32.970  1.00 14.42           C  
ATOM   1443  CD2 LEU A 115      15.088  12.977  32.914  1.00 17.83           C  
ATOM   1444  H   LEU A 115      15.339  14.720  28.980  1.00 17.45           H  
ATOM   1445  HA  LEU A 115      14.229  12.148  30.014  1.00 17.01           H  
ATOM   1446  HB3 LEU A 115      12.968  13.364  31.622  1.00 17.28           H  
ATOM   1447  HB2 LEU A 115      13.195  14.816  30.895  1.00 17.28           H  
ATOM   1448  HG  LEU A 115      15.745  14.557  31.606  1.00 16.52           H  
ATOM   1449 HD11 LEU A 115      15.039  15.668  33.716  1.00 14.42           H  
ATOM   1450 HD12 LEU A 115      14.078  16.245  32.334  1.00 14.42           H  
ATOM   1451 HD13 LEU A 115      13.382  15.066  33.471  1.00 14.42           H  
ATOM   1452 HD21 LEU A 115      15.861  13.163  33.659  1.00 17.83           H  
ATOM   1453 HD22 LEU A 115      14.169  12.671  33.413  1.00 17.83           H  
ATOM   1454 HD23 LEU A 115      15.416  12.185  32.241  1.00 17.83           H  
ATOM   1455  N   GLY A 116      13.065  14.108  27.807  1.00 15.74           N  
ATOM   1456  CA  GLY A 116      11.985  14.324  26.867  1.00 14.28           C  
ATOM   1457  C   GLY A 116      12.288  15.369  25.823  1.00 13.31           C  
ATOM   1458  O   GLY A 116      13.319  16.027  25.838  1.00 13.43           O  
ATOM   1459  H   GLY A 116      13.968  14.518  27.617  1.00 15.74           H  
ATOM   1460  HA3 GLY A 116      11.084  14.607  27.411  1.00 14.28           H  
ATOM   1461  HA2 GLY A 116      11.740  13.382  26.376  1.00 14.28           H  
ATOM   1462  N   ALA A 117      11.376  15.484  24.879  1.00 12.34           N  
ATOM   1463  CA  ALA A 117      11.404  16.529  23.893  1.00 11.19           C  
ATOM   1464  C   ALA A 117       9.954  16.811  23.565  1.00 11.12           C  
ATOM   1465  O   ALA A 117       9.091  16.006  23.838  1.00 11.53           O  
ATOM   1466  CB  ALA A 117      12.136  16.071  22.699  1.00 10.92           C  
ATOM   1467  H   ALA A 117      10.616  14.821  24.827  1.00 12.34           H  
ATOM   1468  HA  ALA A 117      11.877  17.421  24.304  1.00 11.19           H  
ATOM   1469  HB1 ALA A 117      12.154  16.868  21.955  1.00 10.92           H  
ATOM   1470  HB2 ALA A 117      13.158  15.811  22.976  1.00 10.92           H  
ATOM   1471  HB3 ALA A 117      11.639  15.196  22.281  1.00 10.92           H  
ATOM   1472  N   CYS A 118       9.666  17.976  23.023  1.00 11.41           N  
ATOM   1473  CA  CYS A 118       8.394  18.185  22.353  1.00 11.45           C  
ATOM   1474  C   CYS A 118       8.774  18.634  20.957  1.00 11.85           C  
ATOM   1475  O   CYS A 118       9.531  19.590  20.796  1.00 11.74           O  
ATOM   1476  CB  CYS A 118       7.537  19.237  23.060  1.00 11.25           C  
ATOM   1477  SG  CYS A 118       7.740  19.309  24.845  1.00 10.44           S  
ATOM   1478  H   CYS A 118      10.332  18.734  23.071  1.00 11.41           H  
ATOM   1479  HA  CYS A 118       7.848  17.243  22.300  1.00 11.45           H  
ATOM   1480  HB3 CYS A 118       6.487  19.065  22.823  1.00 11.25           H  
ATOM   1481  HB2 CYS A 118       7.746  20.218  22.634  1.00 11.25           H  
ATOM   1482  HG  CYS A 118       7.057  18.162  25.075  1.00 10.44           H  
ATOM   1483  N   THR A 119       8.283  17.911  19.957  1.00 12.49           N  
ATOM   1484  CA  THR A 119       8.550  18.226  18.553  1.00 13.17           C  
ATOM   1485  C   THR A 119       7.264  18.612  17.797  1.00 13.55           C  
ATOM   1486  O   THR A 119       7.295  19.057  16.656  1.00 13.83           O  
ATOM   1487  CB  THR A 119       9.269  17.028  17.873  1.00 13.18           C  
ATOM   1488  OG1 THR A 119       8.426  15.878  17.903  1.00 13.34           O  
ATOM   1489  CG2 THR A 119      10.469  16.577  18.700  1.00 13.01           C  
ATOM   1490  H   THR A 119       7.701  17.109  20.152  1.00 12.49           H  
ATOM   1491  HA  THR A 119       9.225  19.082  18.524  1.00 13.17           H  
ATOM   1492  HB  THR A 119       9.564  17.273  16.853  1.00 13.18           H  
ATOM   1493  HG1 THR A 119       8.297  15.505  18.805  1.00 13.34           H  
ATOM   1494 HG21 THR A 119      10.957  15.737  18.205  1.00 13.01           H  
ATOM   1495 HG22 THR A 119      11.175  17.402  18.796  1.00 13.01           H  
ATOM   1496 HG23 THR A 119      10.133  16.269  19.690  1.00 13.01           H  
ATOM   1497  N   LEU A 120       6.133  18.462  18.466  1.00 13.97           N  
ATOM   1498  CA  LEU A 120       4.844  18.533  17.822  1.00 14.19           C  
ATOM   1499  C   LEU A 120       4.128  19.714  18.435  1.00 14.12           C  
ATOM   1500  O   LEU A 120       4.216  19.921  19.654  1.00 14.52           O  
ATOM   1501  CB  LEU A 120       4.097  17.206  18.055  1.00  0.00           C  
ATOM   1502  CG  LEU A 120       2.593  17.175  18.419  1.00  0.00           C  
ATOM   1503  CD1 LEU A 120       1.734  17.908  17.391  1.00  0.00           C  
ATOM   1504  CD2 LEU A 120       2.107  15.736  18.593  1.00  0.00           C  
ATOM   1505  H   LEU A 120       6.154  18.291  19.461  1.00 13.97           H  
ATOM   1506  HA  LEU A 120       4.976  18.698  16.753  1.00 14.19           H  
ATOM   1507  HB3 LEU A 120       4.648  16.617  18.789  1.00  0.00           H  
ATOM   1508  HB2 LEU A 120       4.264  16.554  17.198  1.00  0.00           H  
ATOM   1509  HG  LEU A 120       2.473  17.684  19.375  1.00  0.00           H  
ATOM   1510 HD11 LEU A 120       0.687  17.859  17.690  1.00  0.00           H  
ATOM   1511 HD12 LEU A 120       2.046  18.951  17.333  1.00  0.00           H  
ATOM   1512 HD13 LEU A 120       1.855  17.439  16.415  1.00  0.00           H  
ATOM   1513 HD21 LEU A 120       1.047  15.738  18.849  1.00  0.00           H  
ATOM   1514 HD22 LEU A 120       2.255  15.187  17.663  1.00  0.00           H  
ATOM   1515 HD23 LEU A 120       2.672  15.255  19.392  1.00  0.00           H  
ATOM   1516  N   SER A 121       3.466  20.505  17.585  1.00 13.51           N  
ATOM   1517  CA  SER A 121       2.612  21.594  18.021  1.00 12.77           C  
ATOM   1518  C   SER A 121       3.288  22.792  18.663  1.00 12.53           C  
ATOM   1519  O   SER A 121       2.804  23.321  19.681  1.00 12.01           O  
ATOM   1520  CB  SER A 121       1.540  21.044  18.980  1.00  0.00           C  
ATOM   1521  OG  SER A 121       0.664  22.100  19.390  1.00  0.00           O  
ATOM   1522  H   SER A 121       3.548  20.357  16.589  1.00 13.51           H  
ATOM   1523  HA  SER A 121       2.089  21.960  17.137  1.00 12.77           H  
ATOM   1524  HB3 SER A 121       2.024  20.613  19.856  1.00  0.00           H  
ATOM   1525  HB2 SER A 121       0.963  20.270  18.474  1.00  0.00           H  
ATOM   1526  HG  SER A 121       1.212  22.771  19.829  1.00  0.00           H  
ATOM   1527  N   GLY A 122       4.393  23.224  18.059  1.00 12.50           N  
ATOM   1528  CA  GLY A 122       5.187  24.338  18.563  1.00 12.81           C  
ATOM   1529  C   GLY A 122       6.658  24.049  18.375  1.00 12.95           C  
ATOM   1530  O   GLY A 122       6.972  22.991  17.874  1.00 13.21           O  
ATOM   1531  H   GLY A 122       4.714  22.775  17.213  1.00 12.50           H  
ATOM   1532  HA3 GLY A 122       4.978  24.483  19.623  1.00 12.81           H  
ATOM   1533  HA2 GLY A 122       4.923  25.246  18.021  1.00 12.81           H  
ATOM   1534  N   PRO A 123       7.556  24.951  18.774  1.00 13.40           N  
ATOM   1535  CA  PRO A 123       9.003  24.758  18.584  1.00 13.73           C  
ATOM   1536  C   PRO A 123       9.596  23.512  19.261  1.00 14.22           C  
ATOM   1537  O   PRO A 123       9.042  23.010  20.239  1.00 14.99           O  
ATOM   1538  CB  PRO A 123       9.606  26.023  19.210  1.00 13.56           C  
ATOM   1539  CG  PRO A 123       8.508  27.071  19.170  1.00 13.30           C  
ATOM   1540  CD  PRO A 123       7.250  26.246  19.384  1.00 13.68           C  
ATOM   1541  HA  PRO A 123       9.230  24.736  17.518  1.00 13.73           H  
ATOM   1542  HB3 PRO A 123      10.449  26.359  18.606  1.00 13.56           H  
ATOM   1543  HB2 PRO A 123       9.876  25.821  20.247  1.00 13.56           H  
ATOM   1544  HG3 PRO A 123       8.478  27.522  18.178  1.00 13.30           H  
ATOM   1545  HG2 PRO A 123       8.635  27.757  20.008  1.00 13.30           H  
ATOM   1546  HD2 PRO A 123       7.084  26.111  20.453  1.00 13.68           H  
ATOM   1547  HD3 PRO A 123       6.420  26.709  18.851  1.00 13.68           H  
ATOM   1548  N   ILE A 124      10.724  23.019  18.759  1.00 14.24           N  
ATOM   1549  CA  ILE A 124      11.364  21.887  19.405  1.00 13.76           C  
ATOM   1550  C   ILE A 124      11.802  22.274  20.784  1.00 13.33           C  
ATOM   1551  O   ILE A 124      12.583  23.203  20.973  1.00 13.05           O  
ATOM   1552  CB  ILE A 124      12.566  21.384  18.584  1.00  0.00           C  
ATOM   1553  CG1 ILE A 124      12.136  20.957  17.166  1.00  0.00           C  
ATOM   1554  CG2 ILE A 124      13.297  20.244  19.316  1.00  0.00           C  
ATOM   1555  CD1 ILE A 124      11.117  19.814  17.030  1.00  0.00           C  
ATOM   1556  H   ILE A 124      11.132  23.432  17.932  1.00 14.24           H  
ATOM   1557  HA  ILE A 124      10.638  21.078  19.486  1.00 13.76           H  
ATOM   1558  HB  ILE A 124      13.266  22.213  18.481  1.00  0.00           H  
ATOM   1559 HG13 ILE A 124      13.024  20.715  16.582  1.00  0.00           H  
ATOM   1560 HG12 ILE A 124      11.767  21.830  16.627  1.00  0.00           H  
ATOM   1561 HG21 ILE A 124      14.141  19.908  18.714  1.00  0.00           H  
ATOM   1562 HG22 ILE A 124      13.658  20.603  20.280  1.00  0.00           H  
ATOM   1563 HG23 ILE A 124      12.610  19.413  19.473  1.00  0.00           H  
ATOM   1564 HD11 ILE A 124      10.916  19.630  15.975  1.00  0.00           H  
ATOM   1565 HD12 ILE A 124      11.521  18.910  17.485  1.00  0.00           H  
ATOM   1566 HD13 ILE A 124      10.191  20.091  17.533  1.00  0.00           H  
ATOM   1567  N   TYR A 125      11.238  21.569  21.745  1.00 13.08           N  
ATOM   1568  CA  TYR A 125      11.613  21.722  23.125  1.00 12.98           C  
ATOM   1569  C   TYR A 125      12.408  20.486  23.548  1.00 13.00           C  
ATOM   1570  O   TYR A 125      11.898  19.387  23.437  1.00 13.34           O  
ATOM   1571  CB  TYR A 125      10.338  21.931  23.963  1.00  0.00           C  
ATOM   1572  CG  TYR A 125       9.565  23.217  23.741  1.00  0.00           C  
ATOM   1573  CD1 TYR A 125      10.179  24.303  23.092  1.00  0.00           C  
ATOM   1574  CD2 TYR A 125       8.242  23.337  24.201  1.00  0.00           C  
ATOM   1575  CE1 TYR A 125       9.468  25.499  22.888  1.00  0.00           C  
ATOM   1576  CE2 TYR A 125       7.528  24.531  23.996  1.00  0.00           C  
ATOM   1577  CZ  TYR A 125       8.141  25.612  23.337  1.00  0.00           C  
ATOM   1578  OH  TYR A 125       7.451  26.772  23.134  1.00  0.00           O  
ATOM   1579  H   TYR A 125      10.518  20.896  21.522  1.00 13.08           H  
ATOM   1580  HA  TYR A 125      12.249  22.602  23.223  1.00 12.98           H  
ATOM   1581  HB3 TYR A 125      10.586  21.840  25.021  1.00  0.00           H  
ATOM   1582  HB2 TYR A 125       9.670  21.082  23.817  1.00  0.00           H  
ATOM   1583  HD1 TYR A 125      11.200  24.220  22.749  1.00  0.00           H  
ATOM   1584  HD2 TYR A 125       7.771  22.511  24.713  1.00  0.00           H  
ATOM   1585  HE1 TYR A 125       9.942  26.330  22.387  1.00  0.00           H  
ATOM   1586  HE2 TYR A 125       6.509  24.618  24.344  1.00  0.00           H  
ATOM   1587  HH  TYR A 125       6.996  27.091  23.922  1.00  0.00           H  
ATOM   1588  N   LEU A 126      13.664  20.650  23.972  1.00 12.89           N  
ATOM   1589  CA  LEU A 126      14.437  19.516  24.477  1.00 12.85           C  
ATOM   1590  C   LEU A 126      14.469  19.553  25.994  1.00 13.26           C  
ATOM   1591  O   LEU A 126      15.062  20.472  26.583  1.00 14.31           O  
ATOM   1592  CB  LEU A 126      15.888  19.504  23.961  1.00  0.00           C  
ATOM   1593  CG  LEU A 126      16.215  19.272  22.465  1.00  0.00           C  
ATOM   1594  CD1 LEU A 126      15.508  20.275  21.557  1.00  0.00           C  
ATOM   1595  CD2 LEU A 126      17.725  19.310  22.229  1.00  0.00           C  
ATOM   1596  H   LEU A 126      14.090  21.565  23.946  1.00 12.89           H  
ATOM   1597  HA  LEU A 126      13.948  18.594  24.162  1.00 12.85           H  
ATOM   1598  HB3 LEU A 126      16.468  18.802  24.560  1.00  0.00           H  
ATOM   1599  HB2 LEU A 126      16.386  20.416  24.292  1.00  0.00           H  
ATOM   1600  HG  LEU A 126      15.862  18.276  22.198  1.00  0.00           H  
ATOM   1601 HD11 LEU A 126      15.768  20.072  20.518  1.00  0.00           H  
ATOM   1602 HD12 LEU A 126      14.429  20.184  21.685  1.00  0.00           H  
ATOM   1603 HD13 LEU A 126      15.821  21.286  21.818  1.00  0.00           H  
ATOM   1604 HD21 LEU A 126      17.932  19.145  21.172  1.00  0.00           H  
ATOM   1605 HD22 LEU A 126      18.116  20.283  22.528  1.00  0.00           H  
ATOM   1606 HD23 LEU A 126      18.205  18.529  22.819  1.00  0.00           H  
ATOM   1607  N   ILE A 127      13.849  18.555  26.624  1.00 12.79           N  
ATOM   1608  CA  ILE A 127      13.758  18.461  28.092  1.00 12.16           C  
ATOM   1609  C   ILE A 127      14.902  17.662  28.783  1.00 12.20           C  
ATOM   1610  O   ILE A 127      15.118  16.472  28.526  1.00 11.53           O  
ATOM   1611  CB  ILE A 127      12.382  17.889  28.519  1.00 11.68           C  
ATOM   1612  CG1 ILE A 127      11.251  18.572  27.776  1.00  9.59           C  
ATOM   1613  CG2 ILE A 127      12.192  18.030  30.012  1.00 11.68           C  
ATOM   1614  CD1 ILE A 127       9.920  17.997  28.096  1.00  7.24           C  
ATOM   1615  H   ILE A 127      13.413  17.816  26.092  1.00 12.79           H  
ATOM   1616  HA  ILE A 127      13.809  19.480  28.477  1.00 12.16           H  
ATOM   1617  HB  ILE A 127      12.362  16.828  28.271  1.00 11.68           H  
ATOM   1618 HG13 ILE A 127      11.428  18.501  26.703  1.00  9.59           H  
ATOM   1619 HG12 ILE A 127      11.252  19.636  28.013  1.00  9.59           H  
ATOM   1620 HG21 ILE A 127      11.221  17.624  30.295  1.00 11.68           H  
ATOM   1621 HG22 ILE A 127      12.979  17.484  30.532  1.00 11.68           H  
ATOM   1622 HG23 ILE A 127      12.238  19.084  30.287  1.00 11.68           H  
ATOM   1623 HD11 ILE A 127       9.150  18.526  27.534  1.00  7.24           H  
ATOM   1624 HD12 ILE A 127       9.905  16.941  27.825  1.00  7.24           H  
ATOM   1625 HD13 ILE A 127       9.726  18.101  29.164  1.00  7.24           H  
ATOM   1626  N   PHE A 128      15.558  18.341  29.720  1.00 12.58           N  
ATOM   1627  CA  PHE A 128      16.763  17.880  30.408  1.00 12.86           C  
ATOM   1628  C   PHE A 128      16.602  17.882  31.936  1.00 12.15           C  
ATOM   1629  O   PHE A 128      15.792  18.612  32.475  1.00 11.97           O  
ATOM   1630  CB  PHE A 128      17.889  18.839  29.978  1.00  0.00           C  
ATOM   1631  CG  PHE A 128      18.172  18.888  28.493  1.00  0.00           C  
ATOM   1632  CD1 PHE A 128      17.489  19.812  27.681  1.00  0.00           C  
ATOM   1633  CD2 PHE A 128      19.114  18.015  27.924  1.00  0.00           C  
ATOM   1634  CE1 PHE A 128      17.753  19.865  26.302  1.00  0.00           C  
ATOM   1635  CE2 PHE A 128      19.378  18.067  26.543  1.00  0.00           C  
ATOM   1636  CZ  PHE A 128      18.697  18.993  25.733  1.00  0.00           C  
ATOM   1637  H   PHE A 128      15.229  19.252  30.007  1.00 12.58           H  
ATOM   1638  HA  PHE A 128      17.004  16.871  30.074  1.00 12.86           H  
ATOM   1639  HB3 PHE A 128      18.804  18.581  30.511  1.00  0.00           H  
ATOM   1640  HB2 PHE A 128      17.662  19.844  30.335  1.00  0.00           H  
ATOM   1641  HD1 PHE A 128      16.762  20.481  28.118  1.00  0.00           H  
ATOM   1642  HD2 PHE A 128      19.636  17.303  28.547  1.00  0.00           H  
ATOM   1643  HE1 PHE A 128      17.230  20.576  25.679  1.00  0.00           H  
ATOM   1644  HE2 PHE A 128      20.103  17.396  26.106  1.00  0.00           H  
ATOM   1645  HZ  PHE A 128      18.900  19.034  24.673  1.00  0.00           H  
ATOM   1646  N   GLU A 129      17.361  17.049  32.630  1.00 12.14           N  
ATOM   1647  CA  GLU A 129      17.349  17.029  34.084  1.00 12.41           C  
ATOM   1648  C   GLU A 129      17.836  18.365  34.584  1.00 12.52           C  
ATOM   1649  O   GLU A 129      18.909  18.810  34.223  1.00 13.33           O  
ATOM   1650  CB  GLU A 129      18.263  15.938  34.608  1.00 12.05           C  
ATOM   1651  CG  GLU A 129      19.724  16.132  34.222  1.00 15.18           C  
ATOM   1652  CD  GLU A 129      20.692  15.328  35.092  1.00 20.81           C  
ATOM   1653  OE1 GLU A 129      20.717  15.568  36.338  1.00 22.77           O  
ATOM   1654  OE2 GLU A 129      21.434  14.458  34.539  1.00 20.47           O1-
ATOM   1655  H   GLU A 129      17.971  16.403  32.150  1.00 12.14           H  
ATOM   1656  HA  GLU A 129      16.333  16.855  34.438  1.00 12.41           H  
ATOM   1657  HB3 GLU A 129      17.918  14.971  34.243  1.00 12.05           H  
ATOM   1658  HB2 GLU A 129      18.179  15.886  35.694  1.00 12.05           H  
ATOM   1659  HG3 GLU A 129      19.977  17.191  34.283  1.00 15.18           H  
ATOM   1660  HG2 GLU A 129      19.862  15.855  33.177  1.00 15.18           H  
ATOM   1661  N   TYR A 130      17.064  19.025  35.419  1.00 12.64           N  
ATOM   1662  CA  TYR A 130      17.540  20.279  35.974  1.00 12.89           C  
ATOM   1663  C   TYR A 130      18.785  20.135  36.887  1.00 13.20           C  
ATOM   1664  O   TYR A 130      18.771  19.392  37.868  1.00 13.10           O  
ATOM   1665  CB  TYR A 130      16.392  20.928  36.718  1.00 12.74           C  
ATOM   1666  CG  TYR A 130      16.701  22.230  37.411  1.00 12.68           C  
ATOM   1667  CD1 TYR A 130      16.694  22.317  38.808  1.00 12.07           C  
ATOM   1668  CD2 TYR A 130      16.948  23.382  36.678  1.00 12.70           C  
ATOM   1669  CE1 TYR A 130      16.936  23.508  39.446  1.00 11.75           C  
ATOM   1670  CE2 TYR A 130      17.203  24.574  37.309  1.00 13.44           C  
ATOM   1671  CZ  TYR A 130      17.196  24.630  38.691  1.00 12.33           C  
ATOM   1672  OH  TYR A 130      17.454  25.820  39.298  1.00 12.28           O  
ATOM   1673  H   TYR A 130      16.156  18.658  35.665  1.00 12.64           H  
ATOM   1674  HA  TYR A 130      17.810  20.931  35.143  1.00 12.89           H  
ATOM   1675  HB3 TYR A 130      15.989  20.222  37.444  1.00 12.74           H  
ATOM   1676  HB2 TYR A 130      15.557  21.075  36.033  1.00 12.74           H  
ATOM   1677  HD1 TYR A 130      16.496  21.438  39.403  1.00 12.07           H  
ATOM   1678  HD2 TYR A 130      16.941  23.347  35.599  1.00 12.70           H  
ATOM   1679  HE1 TYR A 130      16.921  23.556  40.525  1.00 11.75           H  
ATOM   1680  HE2 TYR A 130      17.407  25.460  36.727  1.00 13.44           H  
ATOM   1681  HH  TYR A 130      17.558  25.722  40.246  1.00 12.28           H  
ATOM   1682  N   CYS A 131      19.859  20.841  36.548  1.00 13.72           N  
ATOM   1683  CA  CYS A 131      21.001  21.001  37.457  1.00 14.58           C  
ATOM   1684  C   CYS A 131      20.855  22.323  38.185  1.00 15.26           C  
ATOM   1685  O   CYS A 131      20.663  23.351  37.560  1.00 16.34           O  
ATOM   1686  CB  CYS A 131      22.304  20.954  36.691  1.00 14.00           C  
ATOM   1687  SG  CYS A 131      22.439  19.368  35.824  1.00 14.05           S  
ATOM   1688  H   CYS A 131      19.906  21.286  35.643  1.00 13.72           H  
ATOM   1689  HA  CYS A 131      20.989  20.191  38.187  1.00 14.58           H  
ATOM   1690  HB3 CYS A 131      23.137  21.060  37.385  1.00 14.00           H  
ATOM   1691  HB2 CYS A 131      22.328  21.767  35.966  1.00 14.00           H  
ATOM   1692  HG  CYS A 131      21.335  19.493  35.074  1.00 14.05           H  
ATOM   1693  N   CYS A 132      20.908  22.317  39.503  1.00 15.71           N  
ATOM   1694  CA  CYS A 132      20.350  23.460  40.217  1.00 16.12           C  
ATOM   1695  C   CYS A 132      21.347  24.599  40.376  1.00 16.01           C  
ATOM   1696  O   CYS A 132      20.956  25.725  40.698  1.00 16.17           O  
ATOM   1697  CB  CYS A 132      19.756  23.032  41.559  1.00 15.92           C  
ATOM   1698  SG  CYS A 132      20.958  22.104  42.575  1.00 17.50           S  
ATOM   1699  H   CYS A 132      21.326  21.536  39.988  1.00 15.71           H  
ATOM   1700  HA  CYS A 132      19.527  23.841  39.612  1.00 16.12           H  
ATOM   1701  HB3 CYS A 132      18.875  22.414  41.385  1.00 15.92           H  
ATOM   1702  HB2 CYS A 132      19.423  23.914  42.106  1.00 15.92           H  
ATOM   1703  HG  CYS A 132      20.471  20.894  42.273  1.00 17.50           H  
ATOM   1704  N   TYR A 133      22.619  24.305  40.117  1.00 15.84           N  
ATOM   1705  CA  TYR A 133      23.699  25.268  40.325  1.00 15.89           C  
ATOM   1706  C   TYR A 133      24.222  25.921  39.040  1.00 15.45           C  
ATOM   1707  O   TYR A 133      24.941  26.922  39.089  1.00 15.33           O  
ATOM   1708  CB  TYR A 133      24.815  24.615  41.125  1.00 16.08           C  
ATOM   1709  CG  TYR A 133      24.463  23.943  42.444  1.00 18.25           C  
ATOM   1710  CD1 TYR A 133      23.654  24.596  43.398  1.00 21.06           C  
ATOM   1711  CD2 TYR A 133      25.009  22.679  42.748  1.00 20.53           C  
ATOM   1712  CE1 TYR A 133      23.387  23.984  44.638  1.00 22.78           C  
ATOM   1713  CE2 TYR A 133      24.752  22.074  43.992  1.00 21.97           C  
ATOM   1714  CZ  TYR A 133      23.935  22.722  44.937  1.00 23.18           C  
ATOM   1715  OH  TYR A 133      23.681  22.138  46.145  1.00 24.64           O  
ATOM   1716  H   TYR A 133      22.864  23.391  39.764  1.00 15.84           H  
ATOM   1717  HA  TYR A 133      23.294  26.069  40.944  1.00 15.89           H  
ATOM   1718  HB3 TYR A 133      25.605  25.346  41.297  1.00 16.08           H  
ATOM   1719  HB2 TYR A 133      25.338  23.901  40.489  1.00 16.08           H  
ATOM   1720  HD1 TYR A 133      23.238  25.568  43.178  1.00 21.06           H  
ATOM   1721  HD2 TYR A 133      25.628  22.170  42.024  1.00 20.53           H  
ATOM   1722  HE1 TYR A 133      22.760  24.483  45.363  1.00 22.78           H  
ATOM   1723  HE2 TYR A 133      25.182  21.111  44.223  1.00 21.97           H  
ATOM   1724  HH  TYR A 133      23.295  22.747  46.787  1.00 24.64           H  
ATOM   1725  N   GLY A 134      23.826  25.364  37.898  1.00 14.71           N  
ATOM   1726  CA  GLY A 134      24.130  25.944  36.611  1.00 14.32           C  
ATOM   1727  C   GLY A 134      25.486  25.532  36.101  1.00 14.12           C  
ATOM   1728  O   GLY A 134      26.014  24.504  36.499  1.00 13.69           O  
ATOM   1729  H   GLY A 134      23.294  24.506  37.913  1.00 14.71           H  
ATOM   1730  HA3 GLY A 134      24.085  27.031  36.683  1.00 14.32           H  
ATOM   1731  HA2 GLY A 134      23.367  25.648  35.891  1.00 14.32           H  
ATOM   1732  N   ASP A 135      26.040  26.346  35.212  1.00 14.32           N  
ATOM   1733  CA  ASP A 135      27.317  26.058  34.577  1.00 14.84           C  
ATOM   1734  C   ASP A 135      28.470  26.331  35.511  1.00 14.51           C  
ATOM   1735  O   ASP A 135      28.523  27.387  36.134  1.00 14.50           O  
ATOM   1736  CB  ASP A 135      27.501  26.869  33.287  1.00 15.15           C  
ATOM   1737  CG  ASP A 135      27.115  28.351  33.435  1.00 18.03           C  
ATOM   1738  OD1 ASP A 135      25.936  28.627  33.777  1.00 21.99           O  
ATOM   1739  OD2 ASP A 135      27.901  29.315  33.189  1.00 19.49           O1-
ATOM   1740  H   ASP A 135      25.573  27.203  34.953  1.00 14.32           H  
ATOM   1741  HA  ASP A 135      27.335  25.000  34.317  1.00 14.84           H  
ATOM   1742  HB3 ASP A 135      26.910  26.419  32.489  1.00 15.15           H  
ATOM   1743  HB2 ASP A 135      28.538  26.796  32.959  1.00 15.15           H  
ATOM   1744  N   LEU A 136      29.397  25.385  35.615  1.00 14.28           N  
ATOM   1745  CA  LEU A 136      30.580  25.618  36.435  1.00 14.45           C  
ATOM   1746  C   LEU A 136      31.113  27.018  36.247  1.00 14.33           C  
ATOM   1747  O   LEU A 136      31.494  27.653  37.216  1.00 14.88           O  
ATOM   1748  CB  LEU A 136      31.704  24.600  36.188  1.00 14.46           C  
ATOM   1749  CG  LEU A 136      32.784  24.421  37.259  1.00 14.43           C  
ATOM   1750  CD1 LEU A 136      32.269  24.028  38.657  1.00 15.47           C  
ATOM   1751  CD2 LEU A 136      33.847  23.423  36.788  1.00 15.28           C  
ATOM   1752  H   LEU A 136      29.281  24.508  35.127  1.00 14.28           H  
ATOM   1753  HA  LEU A 136      30.277  25.522  37.478  1.00 14.45           H  
ATOM   1754  HB3 LEU A 136      32.182  24.822  35.234  1.00 14.46           H  
ATOM   1755  HB2 LEU A 136      31.262  23.629  35.962  1.00 14.46           H  
ATOM   1756  HG  LEU A 136      33.283  25.384  37.367  1.00 14.43           H  
ATOM   1757 HD11 LEU A 136      33.112  23.927  39.340  1.00 15.47           H  
ATOM   1758 HD12 LEU A 136      31.594  24.800  39.026  1.00 15.47           H  
ATOM   1759 HD13 LEU A 136      31.736  23.079  38.595  1.00 15.47           H  
ATOM   1760 HD21 LEU A 136      34.606  23.308  37.561  1.00 15.28           H  
ATOM   1761 HD22 LEU A 136      33.379  22.458  36.593  1.00 15.28           H  
ATOM   1762 HD23 LEU A 136      34.313  23.792  35.874  1.00 15.28           H  
ATOM   1763  N   LEU A 137      31.114  27.515  35.020  1.00 14.36           N  
ATOM   1764  CA  LEU A 137      31.775  28.781  34.754  1.00 15.12           C  
ATOM   1765  C   LEU A 137      31.163  29.852  35.634  1.00 15.81           C  
ATOM   1766  O   LEU A 137      31.883  30.556  36.351  1.00 16.36           O  
ATOM   1767  CB  LEU A 137      31.696  29.194  33.270  1.00 14.99           C  
ATOM   1768  CG  LEU A 137      31.923  30.695  33.006  1.00 14.52           C  
ATOM   1769  CD1 LEU A 137      33.383  31.026  33.125  1.00 15.38           C  
ATOM   1770  CD2 LEU A 137      31.349  31.183  31.680  1.00 14.47           C  
ATOM   1771  H   LEU A 137      30.656  27.014  34.272  1.00 14.36           H  
ATOM   1772  HA  LEU A 137      32.826  28.679  35.023  1.00 15.12           H  
ATOM   1773  HB3 LEU A 137      30.728  28.899  32.864  1.00 14.99           H  
ATOM   1774  HB2 LEU A 137      32.417  28.613  32.695  1.00 14.99           H  
ATOM   1775  HG  LEU A 137      31.407  31.240  33.797  1.00 14.52           H  
ATOM   1776 HD11 LEU A 137      33.532  32.089  32.936  1.00 15.38           H  
ATOM   1777 HD12 LEU A 137      33.730  30.784  34.129  1.00 15.38           H  
ATOM   1778 HD13 LEU A 137      33.948  30.446  32.396  1.00 15.38           H  
ATOM   1779 HD21 LEU A 137      31.549  32.249  31.567  1.00 14.47           H  
ATOM   1780 HD22 LEU A 137      31.815  30.637  30.859  1.00 14.47           H  
ATOM   1781 HD23 LEU A 137      30.273  31.012  31.665  1.00 14.47           H  
ATOM   1782  N   ASN A 138      29.836  29.964  35.570  1.00 16.02           N  
ATOM   1783  CA  ASN A 138      29.099  30.992  36.277  1.00 16.16           C  
ATOM   1784  C   ASN A 138      29.246  30.732  37.761  1.00 15.75           C  
ATOM   1785  O   ASN A 138      29.495  31.678  38.519  1.00 15.49           O  
ATOM   1786  CB  ASN A 138      27.617  30.932  35.900  1.00 16.82           C  
ATOM   1787  CG  ASN A 138      27.244  31.813  34.704  1.00 19.23           C  
ATOM   1788  OD1 ASN A 138      26.043  32.064  34.494  1.00 22.32           O  
ATOM   1789  ND2 ASN A 138      28.236  32.273  33.911  1.00 19.96           N  
ATOM   1790  H   ASN A 138      29.301  29.315  35.011  1.00 16.02           H  
ATOM   1791  HA  ASN A 138      29.504  31.974  36.031  1.00 16.16           H  
ATOM   1792  HB3 ASN A 138      27.013  31.217  36.761  1.00 16.82           H  
ATOM   1793  HB2 ASN A 138      27.339  29.899  35.689  1.00 16.82           H  
ATOM   1794 HD22 ASN A 138      28.018  32.856  33.116  1.00 19.96           H  
ATOM   1795 HD21 ASN A 138      29.196  32.034  34.113  1.00 19.96           H  
ATOM   1796  N   TYR A 139      29.090  29.448  38.146  1.00 15.05           N  
ATOM   1797  CA  TYR A 139      29.169  28.980  39.529  1.00 14.43           C  
ATOM   1798  C   TYR A 139      30.522  29.351  40.137  1.00 15.01           C  
ATOM   1799  O   TYR A 139      30.615  29.772  41.308  1.00 14.88           O  
ATOM   1800  CB  TYR A 139      28.948  27.458  39.608  1.00  0.00           C  
ATOM   1801  CG  TYR A 139      29.089  26.740  40.940  1.00  0.00           C  
ATOM   1802  CD1 TYR A 139      27.992  26.670  41.822  1.00  0.00           C  
ATOM   1803  CD2 TYR A 139      30.289  26.071  41.263  1.00  0.00           C  
ATOM   1804  CE1 TYR A 139      28.087  25.920  43.010  1.00  0.00           C  
ATOM   1805  CE2 TYR A 139      30.387  25.328  42.455  1.00  0.00           C  
ATOM   1806  CZ  TYR A 139      29.286  25.254  43.330  1.00  0.00           C  
ATOM   1807  OH  TYR A 139      29.377  24.555  44.497  1.00  0.00           O  
ATOM   1808  H   TYR A 139      28.904  28.733  37.457  1.00 15.05           H  
ATOM   1809  HA  TYR A 139      28.386  29.473  40.105  1.00 14.43           H  
ATOM   1810  HB3 TYR A 139      29.587  26.969  38.873  1.00  0.00           H  
ATOM   1811  HB2 TYR A 139      27.975  27.219  39.178  1.00  0.00           H  
ATOM   1812  HD1 TYR A 139      27.076  27.192  41.587  1.00  0.00           H  
ATOM   1813  HD2 TYR A 139      31.136  26.128  40.595  1.00  0.00           H  
ATOM   1814  HE1 TYR A 139      27.240  25.855  43.677  1.00  0.00           H  
ATOM   1815  HE2 TYR A 139      31.306  24.815  42.698  1.00  0.00           H  
ATOM   1816  HH  TYR A 139      30.038  23.849  44.450  1.00  0.00           H  
ATOM   1817  N   LEU A 140      31.563  29.195  39.326  1.00 15.04           N  
ATOM   1818  CA  LEU A 140      32.914  29.494  39.738  1.00 15.30           C  
ATOM   1819  C   LEU A 140      33.108  30.945  40.071  1.00 15.78           C  
ATOM   1820  O   LEU A 140      33.806  31.270  40.997  1.00 16.16           O  
ATOM   1821  CB  LEU A 140      33.876  29.105  38.635  1.00 15.09           C  
ATOM   1822  CG  LEU A 140      34.199  27.621  38.603  1.00 14.09           C  
ATOM   1823  CD1 LEU A 140      34.859  27.295  37.278  1.00 11.62           C  
ATOM   1824  CD2 LEU A 140      35.081  27.266  39.794  1.00 13.17           C  
ATOM   1825  H   LEU A 140      31.424  28.856  38.385  1.00 15.04           H  
ATOM   1826  HA  LEU A 140      33.145  28.902  40.623  1.00 15.30           H  
ATOM   1827  HB3 LEU A 140      34.799  29.674  38.743  1.00 15.09           H  
ATOM   1828  HB2 LEU A 140      33.463  29.406  37.672  1.00 15.09           H  
ATOM   1829  HG  LEU A 140      33.268  27.059  38.678  1.00 14.09           H  
ATOM   1830 HD11 LEU A 140      35.096  26.232  37.242  1.00 11.62           H  
ATOM   1831 HD12 LEU A 140      34.180  27.543  36.462  1.00 11.62           H  
ATOM   1832 HD13 LEU A 140      35.776  27.875  37.176  1.00 11.62           H  
ATOM   1833 HD21 LEU A 140      35.313  26.201  39.771  1.00 13.17           H  
ATOM   1834 HD22 LEU A 140      36.007  27.840  39.745  1.00 13.17           H  
ATOM   1835 HD23 LEU A 140      34.556  27.503  40.719  1.00 13.17           H  
ATOM   1836  N   ARG A 141      32.487  31.822  39.308  1.00 16.86           N  
ATOM   1837  CA  ARG A 141      32.696  33.251  39.484  1.00 17.68           C  
ATOM   1838  C   ARG A 141      31.879  33.818  40.651  1.00 18.25           C  
ATOM   1839  O   ARG A 141      32.276  34.777  41.288  1.00 18.43           O  
ATOM   1840  CB  ARG A 141      32.435  33.991  38.163  1.00 17.87           C  
ATOM   1841  CG  ARG A 141      33.348  33.568  36.976  1.00 17.51           C  
ATOM   1842  CD  ARG A 141      32.744  33.843  35.606  1.00 18.31           C  
ATOM   1843  NE  ARG A 141      33.743  34.066  34.552  1.00 20.63           N  
ATOM   1844  CZ  ARG A 141      33.459  34.502  33.315  1.00 20.24           C  
ATOM   1845  NH1 ARG A 141      34.408  34.684  32.411  1.00 16.45           N  
ATOM   1846  NH2 ARG A 141      32.207  34.770  32.981  1.00 24.46           N1+
ATOM   1847  H   ARG A 141      31.854  31.506  38.587  1.00 16.86           H  
ATOM   1848  HA  ARG A 141      33.748  33.394  39.730  1.00 17.68           H  
ATOM   1849  HB3 ARG A 141      32.530  35.064  38.326  1.00 17.87           H  
ATOM   1850  HB2 ARG A 141      31.391  33.862  37.878  1.00 17.87           H  
ATOM   1851  HG3 ARG A 141      33.583  32.507  37.061  1.00 17.51           H  
ATOM   1852  HG2 ARG A 141      34.307  34.079  37.058  1.00 17.51           H  
ATOM   1853  HD3 ARG A 141      32.085  34.709  35.669  1.00 18.31           H  
ATOM   1854  HD2 ARG A 141      32.098  33.012  35.322  1.00 18.31           H  
ATOM   1855  HE  ARG A 141      34.699  33.868  34.810  1.00 20.63           H  
ATOM   1856 HH12 ARG A 141      34.168  35.013  31.487  1.00 16.45           H  
ATOM   1857 HH11 ARG A 141      35.372  34.494  32.645  1.00 16.45           H  
ATOM   1858 HH22 ARG A 141      31.992  35.098  32.050  1.00 24.46           H  
ATOM   1859 HH21 ARG A 141      31.467  34.646  33.657  1.00 24.46           H  
ATOM   1860  N   SER A 142      30.741  33.209  40.936  1.00 19.41           N  
ATOM   1861  CA  SER A 142      29.956  33.573  42.107  1.00 20.47           C  
ATOM   1862  C   SER A 142      30.706  33.161  43.396  1.00 20.47           C  
ATOM   1863  O   SER A 142      30.540  33.799  44.446  1.00 20.43           O  
ATOM   1864  CB  SER A 142      28.576  32.890  42.079  1.00  0.00           C  
ATOM   1865  OG  SER A 142      27.672  33.651  41.269  1.00  0.00           O  
ATOM   1866  H   SER A 142      30.398  32.473  40.335  1.00 19.41           H  
ATOM   1867  HA  SER A 142      29.814  34.654  42.113  1.00 20.47           H  
ATOM   1868  HB3 SER A 142      28.184  32.821  43.094  1.00  0.00           H  
ATOM   1869  HB2 SER A 142      28.676  31.886  41.666  1.00  0.00           H  
ATOM   1870  HG  SER A 142      28.093  33.831  40.423  1.00  0.00           H  
ATOM   1871  N   LYS A 143      31.508  32.091  43.316  1.00 20.34           N  
ATOM   1872  CA  LYS A 143      32.134  31.490  44.505  1.00 20.18           C  
ATOM   1873  C   LYS A 143      33.655  31.654  44.535  1.00 20.23           C  
ATOM   1874  O   LYS A 143      34.334  31.070  45.385  1.00 20.00           O  
ATOM   1875  CB  LYS A 143      31.757  29.998  44.674  1.00 19.89           C  
ATOM   1876  CG  LYS A 143      30.268  29.757  44.971  1.00 20.31           C  
ATOM   1877  CD  LYS A 143      29.998  28.315  45.435  1.00 20.78           C  
ATOM   1878  CE  LYS A 143      28.533  28.079  45.827  1.00 20.60           C  
ATOM   1879  NZ  LYS A 143      28.332  26.728  46.376  1.00 18.15           N1+
ATOM   1880  H   LYS A 143      31.700  31.670  42.418  1.00 20.34           H  
ATOM   1881  HA  LYS A 143      31.740  32.018  45.373  1.00 20.18           H  
ATOM   1882  HB3 LYS A 143      32.360  29.561  45.470  1.00 19.89           H  
ATOM   1883  HB2 LYS A 143      32.040  29.450  43.775  1.00 19.89           H  
ATOM   1884  HG3 LYS A 143      29.681  29.966  44.076  1.00 20.31           H  
ATOM   1885  HG2 LYS A 143      29.934  30.454  45.740  1.00 20.31           H  
ATOM   1886  HD3 LYS A 143      30.642  28.081  46.283  1.00 20.78           H  
ATOM   1887  HD2 LYS A 143      30.277  27.621  44.642  1.00 20.78           H  
ATOM   1888  HE3 LYS A 143      27.897  28.213  44.952  1.00 20.60           H  
ATOM   1889  HE2 LYS A 143      28.232  28.820  46.567  1.00 20.60           H  
ATOM   1890  HZ1 LYS A 143      28.906  26.610  47.199  1.00 18.15           H  
ATOM   1891  HZ2 LYS A 143      27.360  26.606  46.623  1.00 18.15           H  
ATOM   1892  HZ3 LYS A 143      28.592  26.040  45.683  1.00 18.15           H  
ATOM   1893  N   ARG A 144      34.186  32.463  43.624  1.00 20.60           N  
ATOM   1894  CA  ARG A 144      35.627  32.693  43.564  1.00 21.38           C  
ATOM   1895  C   ARG A 144      36.075  33.492  44.777  1.00 21.71           C  
ATOM   1896  O   ARG A 144      37.145  33.276  45.344  1.00 21.71           O  
ATOM   1897  CB  ARG A 144      36.011  33.397  42.257  1.00 21.24           C  
ATOM   1898  CG  ARG A 144      36.532  34.812  42.386  1.00 22.65           C  
ATOM   1899  CD  ARG A 144      37.866  35.048  41.689  1.00 27.27           C  
ATOM   1900  NE  ARG A 144      37.886  34.530  40.312  1.00 29.59           N  
ATOM   1901  CZ  ARG A 144      37.199  35.054  39.291  1.00 30.67           C  
ATOM   1902  NH1 ARG A 144      36.414  36.129  39.467  1.00 30.52           N  
ATOM   1903  NH2 ARG A 144      37.295  34.500  38.085  1.00 30.17           N1+
ATOM   1904  H   ARG A 144      33.590  32.932  42.957  1.00 20.60           H  
ATOM   1905  HA  ARG A 144      36.128  31.725  43.590  1.00 21.38           H  
ATOM   1906  HB3 ARG A 144      35.157  33.389  41.580  1.00 21.24           H  
ATOM   1907  HB2 ARG A 144      36.744  32.791  41.725  1.00 21.24           H  
ATOM   1908  HG3 ARG A 144      36.625  35.068  43.441  1.00 22.65           H  
ATOM   1909  HG2 ARG A 144      35.791  35.507  41.992  1.00 22.65           H  
ATOM   1910  HD3 ARG A 144      38.664  34.578  42.264  1.00 27.27           H  
ATOM   1911  HD2 ARG A 144      38.085  36.116  41.678  1.00 27.27           H  
ATOM   1912  HE  ARG A 144      38.471  33.720  40.164  1.00 29.59           H  
ATOM   1913 HH12 ARG A 144      35.901  36.513  38.686  1.00 30.52           H  
ATOM   1914 HH11 ARG A 144      36.336  36.553  40.380  1.00 30.52           H  
ATOM   1915 HH22 ARG A 144      36.780  34.889  37.308  1.00 30.17           H  
ATOM   1916 HH21 ARG A 144      37.883  33.691  37.946  1.00 30.17           H  
ATOM   1917  N   GLU A 145      35.199  34.390  45.189  1.00 22.34           N  
ATOM   1918  CA  GLU A 145      35.504  35.422  46.160  1.00 22.90           C  
ATOM   1919  C   GLU A 145      35.360  34.809  47.559  1.00 22.90           C  
ATOM   1920  O   GLU A 145      35.199  35.523  48.557  1.00 22.86           O  
ATOM   1921  CB  GLU A 145      34.551  36.604  45.905  1.00  0.00           C  
ATOM   1922  CG  GLU A 145      34.558  37.205  44.490  1.00  0.00           C  
ATOM   1923  CD  GLU A 145      33.609  38.376  44.249  1.00  0.00           C  
ATOM   1924  OE1 GLU A 145      34.043  39.531  44.460  1.00  0.00           O  
ATOM   1925  OE2 GLU A 145      32.461  38.092  43.850  1.00  0.00           O1-
ATOM   1926  H   GLU A 145      34.257  34.381  44.824  1.00 22.34           H  
ATOM   1927  HA  GLU A 145      36.532  35.754  46.019  1.00 22.90           H  
ATOM   1928  HB3 GLU A 145      34.754  37.392  46.630  1.00  0.00           H  
ATOM   1929  HB2 GLU A 145      33.535  36.308  46.164  1.00  0.00           H  
ATOM   1930  HG3 GLU A 145      34.350  36.419  43.765  1.00  0.00           H  
ATOM   1931  HG2 GLU A 145      35.573  37.507  44.233  1.00  0.00           H  
ATOM   1932  N   LYS A 146      35.447  33.475  47.603  1.00 22.85           N  
ATOM   1933  CA  LYS A 146      35.143  32.660  48.784  1.00 22.88           C  
ATOM   1934  C   LYS A 146      36.293  31.681  48.677  1.00 22.87           C  
ATOM   1935  O   LYS A 146      37.435  32.026  48.462  1.00 22.88           O  
ATOM   1936  CB  LYS A 146      33.634  32.355  48.837  1.00  0.00           C  
ATOM   1937  CG  LYS A 146      33.222  31.546  50.071  1.00  0.00           C  
ATOM   1938  CD  LYS A 146      33.304  32.318  51.393  1.00  0.00           C  
ATOM   1939  CE  LYS A 146      32.804  31.556  52.628  1.00  0.00           C  
ATOM   1940  NZ  LYS A 146      32.926  32.333  53.874  1.00  0.00           N1+
ATOM   1941  H   LYS A 146      35.739  32.961  46.784  1.00 22.85           H  
ATOM   1942  HA  LYS A 146      35.357  33.287  49.649  1.00 22.88           H  
ATOM   1943  HB3 LYS A 146      33.342  31.815  47.936  1.00  0.00           H  
ATOM   1944  HB2 LYS A 146      33.075  33.290  48.814  1.00  0.00           H  
ATOM   1945  HG3 LYS A 146      33.839  30.650  50.137  1.00  0.00           H  
ATOM   1946  HG2 LYS A 146      32.208  31.171  49.934  1.00  0.00           H  
ATOM   1947  HD3 LYS A 146      32.752  33.253  51.299  1.00  0.00           H  
ATOM   1948  HD2 LYS A 146      34.332  32.639  51.560  1.00  0.00           H  
ATOM   1949  HE3 LYS A 146      33.359  30.623  52.727  1.00  0.00           H  
ATOM   1950  HE2 LYS A 146      31.763  31.270  52.480  1.00  0.00           H  
ATOM   1951  HZ1 LYS A 146      32.383  33.181  53.797  1.00  0.00           H  
ATOM   1952  HZ2 LYS A 146      32.583  31.783  54.649  1.00  0.00           H  
ATOM   1953  HZ3 LYS A 146      33.896  32.568  54.031  1.00  0.00           H  
ATOM   1954  N   PHE A 147      35.985  30.481  49.007  1.00 48.99           N  
ATOM   1955  CA  PHE A 147      36.882  29.769  49.893  1.00 53.05           C  
ATOM   1956  C   PHE A 147      37.883  28.875  49.164  1.00 55.96           C  
ATOM   1957  O   PHE A 147      38.825  28.351  49.748  1.00 57.20           O  
ATOM   1958  CB  PHE A 147      35.911  29.052  50.784  1.00  0.00           C  
ATOM   1959  CG  PHE A 147      36.353  27.767  51.367  1.00  0.00           C  
ATOM   1960  CD1 PHE A 147      37.492  27.694  52.181  1.00  0.00           C  
ATOM   1961  CD2 PHE A 147      35.661  26.603  50.996  1.00  0.00           C  
ATOM   1962  CE1 PHE A 147      37.963  26.443  52.490  1.00  0.00           C  
ATOM   1963  CE2 PHE A 147      36.228  25.387  51.183  1.00  0.00           C  
ATOM   1964  CZ  PHE A 147      37.439  25.338  51.814  1.00  0.00           C  
ATOM   1965  H   PHE A 147      35.139  30.061  48.651  1.00 48.99           H  
ATOM   1966  HA  PHE A 147      37.433  30.496  50.490  1.00 53.05           H  
ATOM   1967  HB3 PHE A 147      34.976  28.898  50.245  1.00  0.00           H  
ATOM   1968  HB2 PHE A 147      35.600  29.721  51.586  1.00  0.00           H  
ATOM   1969  HD1 PHE A 147      37.960  28.600  52.537  1.00  0.00           H  
ATOM   1970  HD2 PHE A 147      34.675  26.676  50.561  1.00  0.00           H  
ATOM   1971  HE1 PHE A 147      38.726  26.325  53.245  1.00  0.00           H  
ATOM   1972  HE2 PHE A 147      35.723  24.497  50.837  1.00  0.00           H  
ATOM   1973  HZ  PHE A 147      37.994  24.412  51.780  1.00  0.00           H  
ATOM   1974  N   SER A 148      37.683  28.755  47.871  1.00 58.97           N  
ATOM   1975  CA  SER A 148      38.688  28.220  46.978  1.00 61.75           C  
ATOM   1976  C   SER A 148      39.734  29.300  46.678  1.00 62.91           C  
ATOM   1977  O   SER A 148      40.738  28.968  46.060  1.00 63.12           O  
ATOM   1978  CB  SER A 148      37.908  27.847  45.717  1.00  0.00           C  
ATOM   1979  OG  SER A 148      37.299  29.049  45.258  1.00  0.00           O  
ATOM   1980  H   SER A 148      36.802  29.041  47.467  1.00 58.97           H  
ATOM   1981  HA  SER A 148      39.159  27.339  47.413  1.00 61.75           H  
ATOM   1982  HB3 SER A 148      37.134  27.123  45.971  1.00  0.00           H  
ATOM   1983  HB2 SER A 148      38.599  27.479  44.959  1.00  0.00           H  
ATOM   1984  HG  SER A 148      37.999  29.681  45.039  1.00  0.00           H  
ATOM   1985  N   GLU A 149      39.431  30.573  47.032  1.00 63.82           N  
ATOM   1986  CA  GLU A 149      40.257  31.757  46.803  1.00 64.00           C  
ATOM   1987  C   GLU A 149      41.043  32.147  48.064  1.00 62.95           C  
ATOM   1988  O   GLU A 149      41.769  33.139  48.093  1.00 63.27           O  
ATOM   1989  CB  GLU A 149      39.448  32.873  46.202  1.00  0.00           C  
ATOM   1990  CG  GLU A 149      40.082  34.115  45.522  1.00  0.00           C  
ATOM   1991  CD  GLU A 149      39.496  35.259  44.715  1.00  0.00           C  
ATOM   1992  OE1 GLU A 149      38.515  35.901  45.122  1.00  0.00           O  
ATOM   1993  OE2 GLU A 149      40.119  35.553  43.670  1.00  0.00           O1-
ATOM   1994  H   GLU A 149      38.560  30.773  47.503  1.00 63.82           H  
ATOM   1995  HA  GLU A 149      40.997  31.476  46.054  1.00 64.00           H  
ATOM   1996  HB3 GLU A 149      38.723  33.214  46.942  1.00  0.00           H  
ATOM   1997  HB2 GLU A 149      38.713  32.442  45.522  1.00  0.00           H  
ATOM   1998  HG3 GLU A 149      40.967  33.769  44.989  1.00  0.00           H  
ATOM   1999  HG2 GLU A 149      40.774  34.554  46.241  1.00  0.00           H  
ATOM   2000  N   ASP A 150      40.875  31.324  49.101  1.00 60.74           N  
ATOM   2001  CA  ASP A 150      41.834  31.134  50.163  1.00 57.38           C  
ATOM   2002  C   ASP A 150      42.750  29.989  49.636  1.00 56.09           C  
ATOM   2003  O   ASP A 150      42.179  28.964  49.258  1.00 56.07           O  
ATOM   2004  CB  ASP A 150      41.168  30.592  51.476  1.00  0.00           C  
ATOM   2005  CG  ASP A 150      40.111  31.292  52.375  1.00  0.00           C  
ATOM   2006  OD1 ASP A 150      39.151  30.603  52.828  1.00  0.00           O  
ATOM   2007  OD2 ASP A 150      40.332  32.423  52.851  1.00  0.00           O1-
ATOM   2008  H   ASP A 150      40.028  30.779  49.181  1.00 60.74           H  
ATOM   2009  HA  ASP A 150      42.404  32.044  50.352  1.00 57.38           H  
ATOM   2010  HB3 ASP A 150      41.961  30.216  52.123  1.00  0.00           H  
ATOM   2011  HB2 ASP A 150      40.822  29.577  51.281  1.00  0.00           H  
ATOM   2012  N   GLU A 151      44.094  30.069  49.753  1.00 53.78           N  
ATOM   2013  CA  GLU A 151      45.077  28.934  49.730  1.00 51.38           C  
ATOM   2014  C   GLU A 151      44.765  27.779  50.729  1.00 48.13           C  
ATOM   2015  O   GLU A 151      45.601  26.925  50.999  1.00 47.73           O  
ATOM   2016  CB  GLU A 151      46.508  29.460  50.044  1.00  0.00           C  
ATOM   2017  CG  GLU A 151      47.177  30.282  48.925  1.00  0.00           C  
ATOM   2018  CD  GLU A 151      48.478  30.943  49.376  1.00  0.00           C  
ATOM   2019  OE1 GLU A 151      49.561  30.440  49.009  1.00  0.00           O  
ATOM   2020  OE2 GLU A 151      48.364  31.961  50.094  1.00  0.00           O1-
ATOM   2021  H   GLU A 151      44.538  30.968  49.871  1.00 53.78           H  
ATOM   2022  HA  GLU A 151      45.085  28.516  48.723  1.00 51.38           H  
ATOM   2023  HB3 GLU A 151      47.151  28.620  50.307  1.00  0.00           H  
ATOM   2024  HB2 GLU A 151      46.481  30.052  50.959  1.00  0.00           H  
ATOM   2025  HG3 GLU A 151      46.485  31.047  48.574  1.00  0.00           H  
ATOM   2026  HG2 GLU A 151      47.376  29.635  48.070  1.00  0.00           H  
ATOM   2027  N   ILE A 152      43.579  27.827  51.314  1.00 44.81           N  
ATOM   2028  CA  ILE A 152      42.986  26.964  52.293  1.00 42.04           C  
ATOM   2029  C   ILE A 152      41.518  26.866  51.761  1.00 39.32           C  
ATOM   2030  O   ILE A 152      40.705  27.619  52.272  1.00 36.79           O  
ATOM   2031  CB  ILE A 152      43.223  27.577  53.765  1.00  0.00           C  
ATOM   2032  CG1 ILE A 152      42.537  28.891  54.240  1.00  0.00           C  
ATOM   2033  CG2 ILE A 152      44.740  27.745  54.054  1.00  0.00           C  
ATOM   2034  CD1 ILE A 152      42.735  29.337  55.709  1.00  0.00           C  
ATOM   2035  H   ILE A 152      42.931  28.566  51.082  1.00 44.81           H  
ATOM   2036  HA  ILE A 152      43.454  25.981  52.235  1.00 42.04           H  
ATOM   2037  HB  ILE A 152      42.881  26.807  54.457  1.00  0.00           H  
ATOM   2038 HG13 ILE A 152      41.470  28.834  54.026  1.00  0.00           H  
ATOM   2039 HG12 ILE A 152      42.830  29.706  53.578  1.00  0.00           H  
ATOM   2040 HG21 ILE A 152      44.876  28.160  55.053  1.00  0.00           H  
ATOM   2041 HG22 ILE A 152      45.231  26.774  53.995  1.00  0.00           H  
ATOM   2042 HG23 ILE A 152      45.178  28.419  53.318  1.00  0.00           H  
ATOM   2043 HD11 ILE A 152      42.195  30.268  55.883  1.00  0.00           H  
ATOM   2044 HD12 ILE A 152      42.353  28.566  56.378  1.00  0.00           H  
ATOM   2045 HD13 ILE A 152      43.797  29.492  55.902  1.00  0.00           H  
ATOM   2046  N   GLU A 153      41.066  26.060  50.735  1.00 24.61           N  
ATOM   2047  CA  GLU A 153      41.135  24.572  50.541  1.00 25.32           C  
ATOM   2048  C   GLU A 153      40.644  23.980  51.878  1.00 25.84           C  
ATOM   2049  O   GLU A 153      40.162  24.708  52.751  1.00 26.01           O  
ATOM   2050  CB  GLU A 153      42.559  24.112  50.178  1.00  0.00           C  
ATOM   2051  CG  GLU A 153      43.650  24.536  49.289  1.00  0.00           C  
ATOM   2052  CD  GLU A 153      44.839  23.603  49.059  1.00  0.00           C  
ATOM   2053  OE1 GLU A 153      44.551  22.382  48.916  1.00  0.00           O  
ATOM   2054  OE2 GLU A 153      45.955  24.082  48.869  1.00  0.00           O1-
ATOM   2055  H   GLU A 153      40.596  26.470  49.940  1.00 24.61           H  
ATOM   2056  HA  GLU A 153      40.449  24.281  49.745  1.00 25.32           H  
ATOM   2057  HB3 GLU A 153      42.507  23.027  50.088  1.00  0.00           H  
ATOM   2058  HB2 GLU A 153      43.033  23.840  51.121  1.00  0.00           H  
ATOM   2059  HG3 GLU A 153      44.020  25.507  49.619  1.00  0.00           H  
ATOM   2060  HG2 GLU A 153      43.231  24.821  48.324  1.00  0.00           H  
ATOM   2061  N   TYR A 154      40.737  22.659  52.003  1.00 26.55           N  
ATOM   2062  CA  TYR A 154      40.358  21.868  53.200  1.00 27.09           C  
ATOM   2063  C   TYR A 154      39.116  22.208  54.078  1.00 27.36           C  
ATOM   2064  O   TYR A 154      38.965  21.640  55.174  1.00 27.59           O  
ATOM   2065  CB  TYR A 154      41.591  21.605  54.084  1.00  0.00           C  
ATOM   2066  CG  TYR A 154      42.823  22.452  53.827  1.00  0.00           C  
ATOM   2067  CD1 TYR A 154      43.803  22.011  52.920  1.00  0.00           C  
ATOM   2068  CD2 TYR A 154      43.000  23.670  54.508  1.00  0.00           C  
ATOM   2069  CE1 TYR A 154      44.948  22.791  52.682  1.00  0.00           C  
ATOM   2070  CE2 TYR A 154      44.143  24.452  54.270  1.00  0.00           C  
ATOM   2071  CZ  TYR A 154      45.117  24.014  53.354  1.00  0.00           C  
ATOM   2072  OH  TYR A 154      46.227  24.772  53.118  1.00  0.00           O  
ATOM   2073  H   TYR A 154      41.093  22.103  51.238  1.00 26.55           H  
ATOM   2074  HA  TYR A 154      40.121  20.885  52.792  1.00 27.09           H  
ATOM   2075  HB3 TYR A 154      41.861  20.551  54.018  1.00  0.00           H  
ATOM   2076  HB2 TYR A 154      41.306  21.696  55.132  1.00  0.00           H  
ATOM   2077  HD1 TYR A 154      43.677  21.071  52.404  1.00  0.00           H  
ATOM   2078  HD2 TYR A 154      42.257  24.006  55.216  1.00  0.00           H  
ATOM   2079  HE1 TYR A 154      45.698  22.451  51.983  1.00  0.00           H  
ATOM   2080  HE2 TYR A 154      44.274  25.389  54.790  1.00  0.00           H  
ATOM   2081  HH  TYR A 154      46.266  25.059  52.188  1.00  0.00           H  
ATOM   2082  N   GLU A 155      38.243  23.105  53.597  1.00 27.41           N  
ATOM   2083  CA  GLU A 155      36.985  23.482  54.277  1.00 27.34           C  
ATOM   2084  C   GLU A 155      35.850  24.659  54.788  1.00 27.45           C  
ATOM   2085  O   GLU A 155      35.336  24.299  55.841  1.00 27.27           O  
ATOM   2086  CB  GLU A 155      35.875  22.452  53.993  1.00  0.00           C  
ATOM   2087  CG  GLU A 155      34.889  22.793  52.865  1.00  0.00           C  
ATOM   2088  CD  GLU A 155      33.794  21.766  52.593  1.00  0.00           C  
ATOM   2089  OE1 GLU A 155      32.716  21.882  53.218  1.00  0.00           O  
ATOM   2090  OE2 GLU A 155      34.056  20.878  51.755  1.00  0.00           O1-
ATOM   2091  H   GLU A 155      38.428  23.569  52.719  1.00 27.41           H  
ATOM   2092  HA  GLU A 155      37.255  23.118  55.268  1.00 27.34           H  
ATOM   2093  HB3 GLU A 155      35.318  22.262  54.911  1.00  0.00           H  
ATOM   2094  HB2 GLU A 155      36.329  21.482  53.792  1.00  0.00           H  
ATOM   2095  HG3 GLU A 155      35.445  22.978  51.946  1.00  0.00           H  
ATOM   2096  HG2 GLU A 155      34.431  23.761  53.068  1.00  0.00           H  
ATOM   2097  N   ASN A 156      35.485  25.938  54.368  1.00 22.11           N  
ATOM   2098  CA  ASN A 156      35.197  27.092  55.283  1.00 22.50           C  
ATOM   2099  C   ASN A 156      34.171  26.891  56.430  1.00 22.96           C  
ATOM   2100  O   ASN A 156      34.466  27.364  57.531  1.00 22.53           O  
ATOM   2101  CB  ASN A 156      35.796  28.448  54.716  1.00  0.00           C  
ATOM   2102  CG  ASN A 156      35.406  29.954  54.786  1.00  0.00           C  
ATOM   2103  OD1 ASN A 156      34.355  30.361  55.281  1.00  0.00           O  
ATOM   2104  ND2 ASN A 156      36.228  30.835  54.165  1.00  0.00           N  
ATOM   2105  H   ASN A 156      35.398  26.140  53.382  1.00 22.11           H  
ATOM   2106  HA  ASN A 156      36.058  26.894  55.921  1.00 22.50           H  
ATOM   2107  HB3 ASN A 156      36.076  28.251  53.681  1.00  0.00           H  
ATOM   2108  HB2 ASN A 156      36.872  28.401  54.882  1.00  0.00           H  
ATOM   2109 HD22 ASN A 156      36.016  31.822  54.183  1.00  0.00           H  
ATOM   2110 HD21 ASN A 156      37.052  30.504  53.684  1.00  0.00           H  
ATOM   2111  N   GLN A 157      33.217  25.948  56.237  1.00 21.51           N  
ATOM   2112  CA  GLN A 157      32.418  25.119  57.180  1.00 20.51           C  
ATOM   2113  C   GLN A 157      33.195  24.607  58.423  1.00 22.04           C  
ATOM   2114  O   GLN A 157      32.882  25.004  59.524  1.00 19.06           O  
ATOM   2115  CB  GLN A 157      31.806  23.902  56.401  1.00  0.00           C  
ATOM   2116  CG  GLN A 157      30.475  23.284  56.895  1.00  0.00           C  
ATOM   2117  CD  GLN A 157      30.522  22.498  58.217  1.00  0.00           C  
ATOM   2118  OE1 GLN A 157      31.128  21.431  58.294  1.00  0.00           O  
ATOM   2119  NE2 GLN A 157      29.895  22.998  59.277  1.00  0.00           N  
ATOM   2120  H   GLN A 157      32.934  25.700  55.300  1.00 21.51           H  
ATOM   2121  HA  GLN A 157      31.590  25.732  57.538  1.00 20.51           H  
ATOM   2122  HB3 GLN A 157      32.556  23.115  56.325  1.00  0.00           H  
ATOM   2123  HB2 GLN A 157      31.706  24.168  55.349  1.00  0.00           H  
ATOM   2124  HG3 GLN A 157      30.064  22.646  56.113  1.00  0.00           H  
ATOM   2125  HG2 GLN A 157      29.722  24.068  56.971  1.00  0.00           H  
ATOM   2126 HE22 GLN A 157      29.912  22.500  60.155  1.00  0.00           H  
ATOM   2127 HE21 GLN A 157      29.401  23.876  59.204  1.00  0.00           H  
ATOM   2128  N   LYS A 158      34.246  23.781  58.256  1.00 23.09           N  
ATOM   2129  CA  LYS A 158      35.002  23.153  59.384  1.00 25.76           C  
ATOM   2130  C   LYS A 158      35.854  24.152  60.195  1.00 25.15           C  
ATOM   2131  O   LYS A 158      36.575  23.733  61.095  1.00 23.78           O  
ATOM   2132  CB  LYS A 158      35.945  22.019  58.911  1.00  0.00           C  
ATOM   2133  CG  LYS A 158      35.280  20.803  58.252  1.00  0.00           C  
ATOM   2134  CD  LYS A 158      36.368  19.790  57.872  1.00  0.00           C  
ATOM   2135  CE  LYS A 158      35.862  18.597  57.068  1.00  0.00           C  
ATOM   2136  NZ  LYS A 158      37.002  17.805  56.571  1.00  0.00           N1+
ATOM   2137  H   LYS A 158      34.566  23.553  57.326  1.00 23.09           H  
ATOM   2138  HA  LYS A 158      34.273  22.713  60.065  1.00 25.76           H  
ATOM   2139  HB3 LYS A 158      36.553  21.684  59.751  1.00  0.00           H  
ATOM   2140  HB2 LYS A 158      36.691  22.432  58.232  1.00  0.00           H  
ATOM   2141  HG3 LYS A 158      34.751  21.121  57.354  1.00  0.00           H  
ATOM   2142  HG2 LYS A 158      34.586  20.343  58.955  1.00  0.00           H  
ATOM   2143  HD3 LYS A 158      36.861  19.433  58.776  1.00  0.00           H  
ATOM   2144  HD2 LYS A 158      37.153  20.297  57.311  1.00  0.00           H  
ATOM   2145  HE3 LYS A 158      35.271  18.952  56.224  1.00  0.00           H  
ATOM   2146  HE2 LYS A 158      35.234  17.971  57.703  1.00  0.00           H  
ATOM   2147  HZ1 LYS A 158      37.687  18.422  56.159  1.00  0.00           H  
ATOM   2148  HZ2 LYS A 158      37.423  17.301  57.339  1.00  0.00           H  
ATOM   2149  HZ3 LYS A 158      36.679  17.149  55.875  1.00  0.00           H  
ATOM   2150  N   ARG A 159      35.808  25.432  59.831  1.00 23.84           N  
ATOM   2151  CA  ARG A 159      36.365  26.538  60.595  1.00 23.16           C  
ATOM   2152  C   ARG A 159      35.264  27.402  61.243  1.00 24.76           C  
ATOM   2153  O   ARG A 159      35.632  28.358  61.921  1.00 23.77           O  
ATOM   2154  CB  ARG A 159      37.212  27.436  59.664  1.00  0.00           C  
ATOM   2155  CG  ARG A 159      38.383  26.783  58.908  1.00  0.00           C  
ATOM   2156  CD  ARG A 159      39.014  27.775  57.906  1.00  0.00           C  
ATOM   2157  NE  ARG A 159      39.567  28.966  58.581  1.00  0.00           N  
ATOM   2158  CZ  ARG A 159      39.967  30.119  58.014  1.00  0.00           C  
ATOM   2159  NH1 ARG A 159      39.839  30.336  56.698  1.00  0.00           N  
ATOM   2160  NH2 ARG A 159      40.503  31.065  58.794  1.00  0.00           N1+
ATOM   2161  H   ARG A 159      35.360  25.695  58.965  1.00 23.84           H  
ATOM   2162  HA  ARG A 159      37.007  26.137  61.379  1.00 23.16           H  
ATOM   2163  HB3 ARG A 159      37.584  28.289  60.232  1.00  0.00           H  
ATOM   2164  HB2 ARG A 159      36.555  27.929  58.948  1.00  0.00           H  
ATOM   2165  HG3 ARG A 159      38.024  25.905  58.372  1.00  0.00           H  
ATOM   2166  HG2 ARG A 159      39.140  26.458  59.622  1.00  0.00           H  
ATOM   2167  HD3 ARG A 159      38.262  28.086  57.181  1.00  0.00           H  
ATOM   2168  HD2 ARG A 159      39.806  27.274  57.349  1.00  0.00           H  
ATOM   2169  HE  ARG A 159      39.630  28.847  59.582  1.00  0.00           H  
ATOM   2170 HH12 ARG A 159      40.147  31.211  56.298  1.00  0.00           H  
ATOM   2171 HH11 ARG A 159      39.434  29.625  56.106  1.00  0.00           H  
ATOM   2172 HH22 ARG A 159      40.810  31.938  58.390  1.00  0.00           H  
ATOM   2173 HH21 ARG A 159      40.600  30.906  59.787  1.00  0.00           H  
ATOM   2174  N   LEU A 160      33.974  27.111  61.010  1.00 26.10           N  
ATOM   2175  CA  LEU A 160      32.877  27.687  61.781  1.00 29.00           C  
ATOM   2176  C   LEU A 160      32.701  26.860  63.063  1.00 29.52           C  
ATOM   2177  O   LEU A 160      33.255  25.764  63.193  1.00 29.13           O  
ATOM   2178  CB  LEU A 160      31.543  27.752  60.988  1.00  0.00           C  
ATOM   2179  CG  LEU A 160      31.356  28.933  60.005  1.00  0.00           C  
ATOM   2180  CD1 LEU A 160      31.507  30.324  60.642  1.00  0.00           C  
ATOM   2181  CD2 LEU A 160      32.202  28.800  58.746  1.00  0.00           C  
ATOM   2182  H   LEU A 160      33.727  26.467  60.273  1.00 26.10           H  
ATOM   2183  HA  LEU A 160      33.155  28.702  62.065  1.00 29.00           H  
ATOM   2184  HB3 LEU A 160      30.709  27.734  61.689  1.00  0.00           H  
ATOM   2185  HB2 LEU A 160      31.399  26.814  60.452  1.00  0.00           H  
ATOM   2186  HG  LEU A 160      30.320  28.875  59.670  1.00  0.00           H  
ATOM   2187 HD11 LEU A 160      31.360  31.091  59.881  1.00  0.00           H  
ATOM   2188 HD12 LEU A 160      30.763  30.447  61.429  1.00  0.00           H  
ATOM   2189 HD13 LEU A 160      32.505  30.423  61.068  1.00  0.00           H  
ATOM   2190 HD21 LEU A 160      32.027  29.658  58.097  1.00  0.00           H  
ATOM   2191 HD22 LEU A 160      33.257  28.761  59.019  1.00  0.00           H  
ATOM   2192 HD23 LEU A 160      31.929  27.885  58.219  1.00  0.00           H  
ATOM   2193  N   GLU A 161      31.975  27.462  63.999  1.00 31.69           N  
ATOM   2194  CA  GLU A 161      31.807  26.979  65.361  1.00 34.09           C  
ATOM   2195  C   GLU A 161      30.746  25.869  65.434  1.00 33.99           C  
ATOM   2196  O   GLU A 161      30.972  24.865  66.111  1.00 35.54           O  
ATOM   2197  CB  GLU A 161      31.497  28.169  66.314  1.00  0.00           C  
ATOM   2198  CG  GLU A 161      31.585  29.584  65.682  1.00  0.00           C  
ATOM   2199  CD  GLU A 161      31.610  30.719  66.708  1.00  0.00           C  
ATOM   2200  OE1 GLU A 161      32.664  30.830  67.382  1.00  0.00           O  
ATOM   2201  OE2 GLU A 161      30.637  31.491  66.767  1.00  0.00           O1-
ATOM   2202  H   GLU A 161      31.489  28.321  63.786  1.00 31.69           H  
ATOM   2203  HA  GLU A 161      32.757  26.546  65.675  1.00 34.09           H  
ATOM   2204  HB3 GLU A 161      32.159  28.119  67.179  1.00  0.00           H  
ATOM   2205  HB2 GLU A 161      30.508  28.031  66.751  1.00  0.00           H  
ATOM   2206  HG3 GLU A 161      30.745  29.729  65.003  1.00  0.00           H  
ATOM   2207  HG2 GLU A 161      32.474  29.645  65.054  1.00  0.00           H  
ATOM   2208  N   GLU A 162      29.626  26.074  64.729  1.00 32.44           N  
ATOM   2209  CA  GLU A 162      28.495  25.153  64.681  1.00 30.29           C  
ATOM   2210  C   GLU A 162      28.328  24.548  63.274  1.00 28.19           C  
ATOM   2211  O   GLU A 162      29.309  24.413  62.533  1.00 26.98           O  
ATOM   2212  CB  GLU A 162      27.235  25.840  65.263  1.00  0.00           C  
ATOM   2213  CG  GLU A 162      26.760  27.149  64.596  1.00  0.00           C  
ATOM   2214  CD  GLU A 162      25.483  27.642  65.275  1.00  0.00           C  
ATOM   2215  OE1 GLU A 162      25.539  28.714  65.915  1.00  0.00           O  
ATOM   2216  OE2 GLU A 162      24.487  26.889  65.225  1.00  0.00           O1-
ATOM   2217  H   GLU A 162      29.522  26.915  64.180  1.00 32.44           H  
ATOM   2218  HA  GLU A 162      28.737  24.327  65.349  1.00 30.29           H  
ATOM   2219  HB3 GLU A 162      27.383  26.015  66.329  1.00  0.00           H  
ATOM   2220  HB2 GLU A 162      26.412  25.126  65.275  1.00  0.00           H  
ATOM   2221  HG3 GLU A 162      26.563  26.967  63.540  1.00  0.00           H  
ATOM   2222  HG2 GLU A 162      27.537  27.907  64.690  1.00  0.00           H  
ATOM   2223  N   GLU A 163      27.100  24.135  62.944  1.00 25.37           N  
ATOM   2224  CA  GLU A 163      26.733  23.669  61.613  1.00 25.14           C  
ATOM   2225  C   GLU A 163      26.542  24.914  60.708  1.00 22.36           C  
ATOM   2226  O   GLU A 163      26.059  25.940  61.176  1.00 21.95           O  
ATOM   2227  CB  GLU A 163      25.563  22.642  61.735  1.00  0.00           C  
ATOM   2228  CG  GLU A 163      24.206  22.965  61.080  1.00  0.00           C  
ATOM   2229  CD  GLU A 163      23.230  21.792  61.219  1.00  0.00           C  
ATOM   2230  OE1 GLU A 163      22.564  21.704  62.272  1.00  0.00           O  
ATOM   2231  OE2 GLU A 163      23.197  20.960  60.282  1.00  0.00           O1-
ATOM   2232  H   GLU A 163      26.364  24.135  63.636  1.00 25.37           H  
ATOM   2233  HA  GLU A 163      27.592  23.124  61.222  1.00 25.14           H  
ATOM   2234  HB3 GLU A 163      25.403  22.409  62.788  1.00  0.00           H  
ATOM   2235  HB2 GLU A 163      25.906  21.670  61.381  1.00  0.00           H  
ATOM   2236  HG3 GLU A 163      24.357  23.188  60.024  1.00  0.00           H  
ATOM   2237  HG2 GLU A 163      23.778  23.851  61.550  1.00  0.00           H  
ATOM   2238  N   GLU A 164      26.979  24.824  59.449  1.00 20.65           N  
ATOM   2239  CA  GLU A 164      26.848  25.850  58.404  1.00 19.77           C  
ATOM   2240  C   GLU A 164      26.663  25.045  57.108  1.00 19.41           C  
ATOM   2241  O   GLU A 164      27.109  23.893  57.051  1.00 18.49           O  
ATOM   2242  CB  GLU A 164      28.111  26.766  58.392  1.00  0.00           C  
ATOM   2243  CG  GLU A 164      28.356  27.735  57.191  1.00  0.00           C  
ATOM   2244  CD  GLU A 164      27.505  29.001  57.090  1.00  0.00           C  
ATOM   2245  OE1 GLU A 164      26.585  29.170  57.907  1.00  0.00           O  
ATOM   2246  OE2 GLU A 164      27.817  29.810  56.177  1.00  0.00           O1-
ATOM   2247  H   GLU A 164      27.452  23.988  59.137  1.00 20.65           H  
ATOM   2248  HA  GLU A 164      25.959  26.453  58.591  1.00 19.77           H  
ATOM   2249  HB3 GLU A 164      28.998  26.149  58.536  1.00  0.00           H  
ATOM   2250  HB2 GLU A 164      28.144  27.337  59.320  1.00  0.00           H  
ATOM   2251  HG3 GLU A 164      28.274  27.175  56.259  1.00  0.00           H  
ATOM   2252  HG2 GLU A 164      29.410  28.011  57.165  1.00  0.00           H  
ATOM   2253  N   ASP A 165      26.031  25.632  56.088  1.00 16.18           N  
ATOM   2254  CA  ASP A 165      25.798  24.959  54.803  1.00 18.94           C  
ATOM   2255  C   ASP A 165      27.102  24.919  53.971  1.00 18.31           C  
ATOM   2256  O   ASP A 165      27.954  25.812  54.069  1.00 20.44           O  
ATOM   2257  CB  ASP A 165      24.527  25.491  54.071  1.00  0.00           C  
ATOM   2258  CG  ASP A 165      24.521  25.427  52.542  1.00  0.00           C  
ATOM   2259  OD1 ASP A 165      24.792  24.334  52.006  1.00  0.00           O  
ATOM   2260  OD2 ASP A 165      24.230  26.481  51.927  1.00  0.00           O1-
ATOM   2261  H   ASP A 165      25.690  26.578  56.182  1.00 16.18           H  
ATOM   2262  HA  ASP A 165      25.579  23.921  55.052  1.00 18.94           H  
ATOM   2263  HB3 ASP A 165      24.334  26.516  54.387  1.00  0.00           H  
ATOM   2264  HB2 ASP A 165      23.649  24.971  54.455  1.00  0.00           H  
ATOM   2265  N   LEU A 166      27.221  23.889  53.126  1.00 18.02           N  
ATOM   2266  CA  LEU A 166      28.338  23.678  52.220  1.00 19.00           C  
ATOM   2267  C   LEU A 166      28.160  24.527  50.933  1.00 19.24           C  
ATOM   2268  O   LEU A 166      28.134  24.047  49.800  1.00 19.21           O  
ATOM   2269  CB  LEU A 166      28.619  22.164  52.090  1.00  0.00           C  
ATOM   2270  CG  LEU A 166      29.108  21.447  53.375  1.00  0.00           C  
ATOM   2271  CD1 LEU A 166      27.993  21.239  54.423  1.00  0.00           C  
ATOM   2272  CD2 LEU A 166      29.806  20.112  53.036  1.00  0.00           C  
ATOM   2273  H   LEU A 166      26.500  23.183  53.085  1.00 18.02           H  
ATOM   2274  HA  LEU A 166      29.208  24.094  52.727  1.00 19.00           H  
ATOM   2275  HB3 LEU A 166      29.341  22.000  51.290  1.00  0.00           H  
ATOM   2276  HB2 LEU A 166      27.726  21.663  51.717  1.00  0.00           H  
ATOM   2277  HG  LEU A 166      29.859  22.091  53.833  1.00  0.00           H  
ATOM   2278 HD11 LEU A 166      28.404  20.732  55.296  1.00  0.00           H  
ATOM   2279 HD12 LEU A 166      27.589  22.206  54.722  1.00  0.00           H  
ATOM   2280 HD13 LEU A 166      27.197  20.631  53.992  1.00  0.00           H  
ATOM   2281 HD21 LEU A 166      30.138  19.631  53.956  1.00  0.00           H  
ATOM   2282 HD22 LEU A 166      29.106  19.457  52.517  1.00  0.00           H  
ATOM   2283 HD23 LEU A 166      30.667  20.304  52.395  1.00  0.00           H  
ATOM   2284  N   ASN A 167      28.130  25.839  51.170  1.00 18.66           N  
ATOM   2285  CA  ASN A 167      28.109  26.944  50.228  1.00 19.77           C  
ATOM   2286  C   ASN A 167      29.492  27.652  50.384  1.00 19.73           C  
ATOM   2287  O   ASN A 167      29.556  28.760  50.911  1.00 17.88           O  
ATOM   2288  CB  ASN A 167      26.863  27.808  50.622  1.00  0.00           C  
ATOM   2289  CG  ASN A 167      26.567  29.080  49.819  1.00  0.00           C  
ATOM   2290  OD1 ASN A 167      26.367  30.236  50.451  1.00  0.00           O  
ATOM   2291  ND2 ASN A 167      26.588  29.061  48.596  1.00  0.00           N  
ATOM   2292  H   ASN A 167      28.119  26.180  52.121  1.00 18.66           H  
ATOM   2293  HA  ASN A 167      27.995  26.566  49.212  1.00 19.77           H  
ATOM   2294  HB3 ASN A 167      26.926  28.061  51.680  1.00  0.00           H  
ATOM   2295  HB2 ASN A 167      25.976  27.174  50.624  1.00  0.00           H  
ATOM   2296 HD22 ASN A 167      26.392  29.903  48.074  1.00  0.00           H  
ATOM   2297 HD21 ASN A 167      26.801  28.203  48.108  1.00  0.00           H  
ATOM   2298  N   VAL A 168      30.623  27.100  49.880  1.00 17.61           N  
ATOM   2299  CA  VAL A 168      32.084  27.298  50.193  1.00 17.52           C  
ATOM   2300  C   VAL A 168      32.620  26.357  49.091  1.00 17.44           C  
ATOM   2301  O   VAL A 168      32.128  25.239  48.922  1.00 17.47           O  
ATOM   2302  CB  VAL A 168      32.410  26.748  51.594  1.00  0.00           C  
ATOM   2303  CG1 VAL A 168      33.025  27.865  52.438  1.00  0.00           C  
ATOM   2304  CG2 VAL A 168      31.163  26.212  52.312  1.00  0.00           C  
ATOM   2305  H   VAL A 168      30.564  26.410  49.145  1.00 17.61           H  
ATOM   2306  HA  VAL A 168      32.407  28.330  50.060  1.00 17.52           H  
ATOM   2307  HB  VAL A 168      33.135  25.940  51.496  1.00  0.00           H  
ATOM   2308 HG11 VAL A 168      33.259  27.483  53.432  1.00  0.00           H  
ATOM   2309 HG12 VAL A 168      33.939  28.220  51.961  1.00  0.00           H  
ATOM   2310 HG13 VAL A 168      32.316  28.689  52.523  1.00  0.00           H  
ATOM   2311 HG21 VAL A 168      31.443  25.835  53.296  1.00  0.00           H  
ATOM   2312 HG22 VAL A 168      30.435  27.015  52.425  1.00  0.00           H  
ATOM   2313 HG23 VAL A 168      30.724  25.405  51.726  1.00  0.00           H  
ATOM   2314  N   LEU A 169      33.616  26.826  48.336  1.00 17.15           N  
ATOM   2315  CA  LEU A 169      34.242  26.034  47.273  1.00 16.54           C  
ATOM   2316  C   LEU A 169      35.616  25.519  47.721  1.00 16.61           C  
ATOM   2317  O   LEU A 169      36.440  26.263  48.248  1.00 16.26           O  
ATOM   2318  CB  LEU A 169      34.321  26.847  45.969  1.00 16.31           C  
ATOM   2319  CG  LEU A 169      34.801  26.175  44.666  1.00 15.48           C  
ATOM   2320  CD1 LEU A 169      33.950  24.963  44.247  1.00 13.25           C  
ATOM   2321  CD2 LEU A 169      34.864  27.239  43.549  1.00 14.78           C  
ATOM   2322  H   LEU A 169      33.967  27.761  48.487  1.00 17.15           H  
ATOM   2323  HA  LEU A 169      33.607  25.168  47.086  1.00 16.54           H  
ATOM   2324  HB3 LEU A 169      34.917  27.742  46.146  1.00 16.31           H  
ATOM   2325  HB2 LEU A 169      33.356  27.320  45.788  1.00 16.31           H  
ATOM   2326  HG  LEU A 169      35.817  25.819  44.836  1.00 15.48           H  
ATOM   2327 HD11 LEU A 169      34.346  24.542  43.323  1.00 13.25           H  
ATOM   2328 HD12 LEU A 169      33.981  24.208  45.032  1.00 13.25           H  
ATOM   2329 HD13 LEU A 169      32.919  25.280  44.088  1.00 13.25           H  
ATOM   2330 HD21 LEU A 169      35.202  26.775  42.623  1.00 14.78           H  
ATOM   2331 HD22 LEU A 169      33.873  27.668  43.399  1.00 14.78           H  
ATOM   2332 HD23 LEU A 169      35.561  28.027  43.836  1.00 14.78           H  
ATOM   2333  N   THR A 170      35.845  24.228  47.517  1.00 16.76           N  
ATOM   2334  CA  THR A 170      37.049  23.567  48.010  1.00 16.71           C  
ATOM   2335  C   THR A 170      38.084  23.413  46.904  1.00 16.41           C  
ATOM   2336  O   THR A 170      37.772  23.574  45.729  1.00 16.19           O  
ATOM   2337  CB  THR A 170      36.676  22.172  48.544  1.00  0.00           C  
ATOM   2338  OG1 THR A 170      35.469  22.291  49.280  1.00  0.00           O  
ATOM   2339  CG2 THR A 170      37.660  21.610  49.591  1.00  0.00           C  
ATOM   2340  H   THR A 170      35.175  23.671  47.006  1.00 16.76           H  
ATOM   2341  HA  THR A 170      37.476  24.158  48.820  1.00 16.71           H  
ATOM   2342  HB  THR A 170      36.553  21.469  47.720  1.00  0.00           H  
ATOM   2343  HG1 THR A 170      35.177  21.429  49.624  1.00  0.00           H  
ATOM   2344 HG21 THR A 170      37.324  20.625  49.915  1.00  0.00           H  
ATOM   2345 HG22 THR A 170      38.653  21.527  49.149  1.00  0.00           H  
ATOM   2346 HG23 THR A 170      37.699  22.280  50.450  1.00  0.00           H  
ATOM   2347  N   PHE A 171      39.315  23.084  47.280  1.00 16.39           N  
ATOM   2348  CA  PHE A 171      40.266  22.566  46.312  1.00 16.10           C  
ATOM   2349  C   PHE A 171      39.888  21.140  45.953  1.00 16.00           C  
ATOM   2350  O   PHE A 171      39.960  20.779  44.786  1.00 16.48           O  
ATOM   2351  CB  PHE A 171      41.718  22.644  46.820  1.00  0.00           C  
ATOM   2352  CG  PHE A 171      42.503  23.818  46.280  1.00  0.00           C  
ATOM   2353  CD1 PHE A 171      42.221  25.038  46.839  1.00  0.00           C  
ATOM   2354  CD2 PHE A 171      43.691  23.696  45.525  1.00  0.00           C  
ATOM   2355  CE1 PHE A 171      43.207  25.998  46.879  1.00  0.00           C  
ATOM   2356  CE2 PHE A 171      44.579  24.742  45.446  1.00  0.00           C  
ATOM   2357  CZ  PHE A 171      44.384  25.893  46.210  1.00  0.00           C  
ATOM   2358  H   PHE A 171      39.595  23.193  48.244  1.00 16.39           H  
ATOM   2359  HA  PHE A 171      40.192  23.172  45.409  1.00 16.10           H  
ATOM   2360  HB3 PHE A 171      42.237  21.718  46.573  1.00  0.00           H  
ATOM   2361  HB2 PHE A 171      41.718  22.680  47.909  1.00  0.00           H  
ATOM   2362  HD1 PHE A 171      41.237  25.234  47.239  1.00  0.00           H  
ATOM   2363  HD2 PHE A 171      43.907  22.775  45.004  1.00  0.00           H  
ATOM   2364  HE1 PHE A 171      43.065  26.894  47.466  1.00  0.00           H  
ATOM   2365  HE2 PHE A 171      45.434  24.676  44.790  1.00  0.00           H  
ATOM   2366  HZ  PHE A 171      45.119  26.681  46.284  1.00  0.00           H  
ATOM   2367  N   GLU A 172      39.466  20.349  46.944  1.00 15.66           N  
ATOM   2368  CA  GLU A 172      38.901  19.002  46.723  1.00 15.40           C  
ATOM   2369  C   GLU A 172      37.711  18.981  45.753  1.00 14.86           C  
ATOM   2370  O   GLU A 172      37.559  18.063  44.960  1.00 14.45           O  
ATOM   2371  CB  GLU A 172      38.473  18.384  48.055  1.00 15.66           C  
ATOM   2372  CG  GLU A 172      38.913  16.941  48.288  1.00 16.47           C  
ATOM   2373  CD  GLU A 172      38.045  16.239  49.320  1.00 17.89           C  
ATOM   2374  OE1 GLU A 172      37.112  16.887  49.835  1.00 19.06           O  
ATOM   2375  OE2 GLU A 172      38.280  15.043  49.619  1.00 18.56           O1-
ATOM   2376  H   GLU A 172      39.525  20.664  47.902  1.00 15.66           H  
ATOM   2377  HA  GLU A 172      39.687  18.375  46.301  1.00 15.40           H  
ATOM   2378  HB3 GLU A 172      37.389  18.450  48.150  1.00 15.66           H  
ATOM   2379  HB2 GLU A 172      38.834  19.007  48.873  1.00 15.66           H  
ATOM   2380  HG3 GLU A 172      39.952  16.928  48.618  1.00 16.47           H  
ATOM   2381  HG2 GLU A 172      38.872  16.393  47.347  1.00 16.47           H  
ATOM   2382  N   ASP A 173      36.866  19.997  45.856  1.00 14.84           N  
ATOM   2383  CA  ASP A 173      35.753  20.235  44.945  1.00 14.89           C  
ATOM   2384  C   ASP A 173      36.226  20.438  43.510  1.00 14.57           C  
ATOM   2385  O   ASP A 173      35.620  19.890  42.557  1.00 14.69           O  
ATOM   2386  CB  ASP A 173      34.998  21.494  45.376  1.00 15.36           C  
ATOM   2387  CG  ASP A 173      33.982  21.235  46.485  1.00 17.26           C  
ATOM   2388  OD1 ASP A 173      33.957  20.130  47.080  1.00 19.38           O  
ATOM   2389  OD2 ASP A 173      33.151  22.103  46.827  1.00 19.74           O1-
ATOM   2390  H   ASP A 173      36.972  20.668  46.603  1.00 14.84           H  
ATOM   2391  HA  ASP A 173      35.075  19.383  44.980  1.00 14.89           H  
ATOM   2392  HB3 ASP A 173      34.490  21.925  44.513  1.00 15.36           H  
ATOM   2393  HB2 ASP A 173      35.712  22.248  45.708  1.00 15.36           H  
ATOM   2394  N   LEU A 174      37.293  21.233  43.353  1.00 13.57           N  
ATOM   2395  CA  LEU A 174      37.858  21.509  42.033  1.00 12.63           C  
ATOM   2396  C   LEU A 174      38.437  20.238  41.451  1.00 12.40           C  
ATOM   2397  O   LEU A 174      38.162  19.905  40.315  1.00 12.20           O  
ATOM   2398  CB  LEU A 174      38.921  22.595  42.099  1.00 12.22           C  
ATOM   2399  CG  LEU A 174      38.576  24.030  42.475  1.00 11.17           C  
ATOM   2400  CD1 LEU A 174      39.784  24.881  42.140  1.00 10.53           C  
ATOM   2401  CD2 LEU A 174      37.314  24.561  41.819  1.00  8.85           C  
ATOM   2402  H   LEU A 174      37.728  21.659  44.159  1.00 13.57           H  
ATOM   2403  HA  LEU A 174      37.056  21.852  41.380  1.00 12.63           H  
ATOM   2404  HB3 LEU A 174      39.474  22.602  41.160  1.00 12.22           H  
ATOM   2405  HB2 LEU A 174      39.735  22.251  42.737  1.00 12.22           H  
ATOM   2406  HG  LEU A 174      38.431  24.066  43.555  1.00 11.17           H  
ATOM   2407 HD11 LEU A 174      39.579  25.921  42.395  1.00 10.53           H  
ATOM   2408 HD12 LEU A 174      40.645  24.531  42.710  1.00 10.53           H  
ATOM   2409 HD13 LEU A 174      39.999  24.804  41.074  1.00 10.53           H  
ATOM   2410 HD21 LEU A 174      37.141  25.588  42.140  1.00  8.85           H  
ATOM   2411 HD22 LEU A 174      37.428  24.534  40.735  1.00  8.85           H  
ATOM   2412 HD23 LEU A 174      36.465  23.942  42.110  1.00  8.85           H  
ATOM   2413  N   LEU A 175      39.230  19.531  42.252  1.00 12.55           N  
ATOM   2414  CA  LEU A 175      39.690  18.196  41.913  1.00 12.56           C  
ATOM   2415  C   LEU A 175      38.502  17.326  41.516  1.00 12.86           C  
ATOM   2416  O   LEU A 175      38.451  16.816  40.397  1.00 13.05           O  
ATOM   2417  CB  LEU A 175      40.417  17.560  43.088  1.00 12.48           C  
ATOM   2418  CG  LEU A 175      41.875  17.860  43.405  1.00 12.03           C  
ATOM   2419  CD1 LEU A 175      42.389  16.714  44.269  1.00 14.26           C  
ATOM   2420  CD2 LEU A 175      42.717  18.023  42.181  1.00 11.55           C  
ATOM   2421  H   LEU A 175      39.534  19.920  43.133  1.00 12.55           H  
ATOM   2422  HA  LEU A 175      40.376  18.263  41.068  1.00 12.56           H  
ATOM   2423  HB3 LEU A 175      40.286  16.479  43.036  1.00 12.48           H  
ATOM   2424  HB2 LEU A 175      39.825  17.714  43.990  1.00 12.48           H  
ATOM   2425  HG  LEU A 175      41.922  18.782  43.985  1.00 12.03           H  
ATOM   2426 HD11 LEU A 175      43.435  16.889  44.521  1.00 14.26           H  
ATOM   2427 HD12 LEU A 175      41.800  16.656  45.185  1.00 14.26           H  
ATOM   2428 HD13 LEU A 175      42.300  15.776  43.720  1.00 14.26           H  
ATOM   2429 HD21 LEU A 175      43.746  18.235  42.473  1.00 11.55           H  
ATOM   2430 HD22 LEU A 175      42.688  17.105  41.595  1.00 11.55           H  
ATOM   2431 HD23 LEU A 175      42.332  18.848  41.582  1.00 11.55           H  
ATOM   2432  N   CYS A 176      37.540  17.182  42.426  1.00 12.93           N  
ATOM   2433  CA  CYS A 176      36.321  16.428  42.155  1.00 12.99           C  
ATOM   2434  C   CYS A 176      35.666  16.719  40.797  1.00 13.12           C  
ATOM   2435  O   CYS A 176      35.230  15.775  40.125  1.00 13.00           O  
ATOM   2436  CB  CYS A 176      35.289  16.642  43.278  1.00  0.00           C  
ATOM   2437  SG  CYS A 176      33.964  15.397  43.253  1.00  0.00           S  
ATOM   2438  H   CYS A 176      37.641  17.602  43.339  1.00 12.93           H  
ATOM   2439  HA  CYS A 176      36.589  15.371  42.162  1.00 12.99           H  
ATOM   2440  HB3 CYS A 176      34.853  17.637  43.185  1.00  0.00           H  
ATOM   2441  HB2 CYS A 176      35.794  16.615  44.244  1.00  0.00           H  
ATOM   2442  HG  CYS A 176      33.376  15.800  44.387  1.00  0.00           H  
ATOM   2443  N   PHE A 177      35.590  18.001  40.399  1.00 13.09           N  
ATOM   2444  CA  PHE A 177      35.033  18.365  39.077  1.00 12.74           C  
ATOM   2445  C   PHE A 177      35.955  17.954  37.931  1.00 12.69           C  
ATOM   2446  O   PHE A 177      35.478  17.691  36.836  1.00 12.42           O  
ATOM   2447  CB  PHE A 177      34.644  19.859  38.924  1.00 12.56           C  
ATOM   2448  CG  PHE A 177      33.839  20.468  40.064  1.00 10.68           C  
ATOM   2449  CD1 PHE A 177      32.771  19.774  40.673  1.00  8.91           C  
ATOM   2450  CD2 PHE A 177      34.088  21.803  40.454  1.00  9.12           C  
ATOM   2451  CE1 PHE A 177      32.008  20.388  41.656  1.00  7.09           C  
ATOM   2452  CE2 PHE A 177      33.324  22.394  41.451  1.00  7.42           C  
ATOM   2453  CZ  PHE A 177      32.287  21.691  42.049  1.00  5.42           C  
ATOM   2454  H   PHE A 177      35.917  18.739  41.007  1.00 13.09           H  
ATOM   2455  HA  PHE A 177      34.114  17.791  38.958  1.00 12.74           H  
ATOM   2456  HB3 PHE A 177      34.101  19.995  37.988  1.00 12.56           H  
ATOM   2457  HB2 PHE A 177      35.546  20.450  38.765  1.00 12.56           H  
ATOM   2458  HD1 PHE A 177      32.545  18.761  40.374  1.00  8.91           H  
ATOM   2459  HD2 PHE A 177      34.875  22.367  39.976  1.00  9.12           H  
ATOM   2460  HE1 PHE A 177      31.193  19.853  42.120  1.00  7.09           H  
ATOM   2461  HE2 PHE A 177      33.535  23.406  41.765  1.00  7.42           H  
ATOM   2462  HZ  PHE A 177      31.696  22.160  42.822  1.00  5.42           H  
ATOM   2463  N   ALA A 178      37.263  17.908  38.188  1.00 13.16           N  
ATOM   2464  CA  ALA A 178      38.249  17.498  37.181  1.00 13.80           C  
ATOM   2465  C   ALA A 178      38.047  16.031  36.890  1.00 14.24           C  
ATOM   2466  O   ALA A 178      37.975  15.620  35.734  1.00 14.39           O  
ATOM   2467  CB  ALA A 178      39.691  17.698  37.683  1.00  0.00           C  
ATOM   2468  H   ALA A 178      37.607  18.161  39.103  1.00 13.16           H  
ATOM   2469  HA  ALA A 178      38.098  18.074  36.268  1.00 13.80           H  
ATOM   2470  HB1 ALA A 178      40.392  17.383  36.910  1.00  0.00           H  
ATOM   2471  HB2 ALA A 178      39.853  18.751  37.913  1.00  0.00           H  
ATOM   2472  HB3 ALA A 178      39.850  17.101  38.581  1.00  0.00           H  
ATOM   2473  N   TYR A 179      37.966  15.248  37.967  1.00 14.99           N  
ATOM   2474  CA  TYR A 179      37.683  13.816  37.904  1.00 15.29           C  
ATOM   2475  C   TYR A 179      36.390  13.545  37.142  1.00 15.51           C  
ATOM   2476  O   TYR A 179      36.392  12.838  36.146  1.00 15.91           O  
ATOM   2477  CB  TYR A 179      37.620  13.218  39.308  1.00 15.19           C  
ATOM   2478  CG  TYR A 179      37.526  11.703  39.346  1.00 15.14           C  
ATOM   2479  CD1 TYR A 179      38.614  10.916  38.910  1.00 16.48           C  
ATOM   2480  CD2 TYR A 179      36.349  11.076  39.804  1.00 16.19           C  
ATOM   2481  CE1 TYR A 179      38.520   9.512  38.915  1.00 18.84           C  
ATOM   2482  CE2 TYR A 179      36.259   9.672  39.817  1.00 18.30           C  
ATOM   2483  CZ  TYR A 179      37.337   8.889  39.361  1.00 19.26           C  
ATOM   2484  OH  TYR A 179      37.221   7.532  39.346  1.00 19.79           O  
ATOM   2485  H   TYR A 179      38.103  15.640  38.888  1.00 14.99           H  
ATOM   2486  HA  TYR A 179      38.500  13.333  37.367  1.00 15.29           H  
ATOM   2487  HB3 TYR A 179      36.773  13.646  39.845  1.00 15.19           H  
ATOM   2488  HB2 TYR A 179      38.492  13.540  39.877  1.00 15.19           H  
ATOM   2489  HD1 TYR A 179      39.523  11.391  38.571  1.00 16.48           H  
ATOM   2490  HD2 TYR A 179      35.516  11.674  40.145  1.00 16.19           H  
ATOM   2491  HE1 TYR A 179      39.353   8.914  38.577  1.00 18.84           H  
ATOM   2492  HE2 TYR A 179      35.361   9.192  40.177  1.00 18.30           H  
ATOM   2493  HH  TYR A 179      38.047   7.092  39.131  1.00 19.79           H  
ATOM   2494  N   GLN A 180      35.295  14.140  37.595  1.00 15.65           N  
ATOM   2495  CA  GLN A 180      33.988  13.873  37.013  1.00 15.38           C  
ATOM   2496  C   GLN A 180      33.851  14.251  35.525  1.00 15.71           C  
ATOM   2497  O   GLN A 180      33.161  13.569  34.769  1.00 15.94           O  
ATOM   2498  CB  GLN A 180      32.922  14.578  37.818  1.00 15.03           C  
ATOM   2499  CG  GLN A 180      32.670  13.922  39.183  1.00 13.04           C  
ATOM   2500  CD  GLN A 180      31.505  14.621  39.851  1.00 12.14           C  
ATOM   2501  OE1 GLN A 180      30.372  14.403  39.442  1.00 11.83           O  
ATOM   2502  NE2 GLN A 180      31.763  15.490  40.819  1.00 10.27           N  
ATOM   2503  H   GLN A 180      35.357  14.795  38.361  1.00 15.65           H  
ATOM   2504  HA  GLN A 180      33.806  12.802  37.096  1.00 15.38           H  
ATOM   2505  HB3 GLN A 180      31.993  14.598  37.249  1.00 15.03           H  
ATOM   2506  HB2 GLN A 180      33.208  15.620  37.964  1.00 15.03           H  
ATOM   2507  HG3 GLN A 180      33.560  14.024  39.805  1.00 13.04           H  
ATOM   2508  HG2 GLN A 180      32.428  12.869  39.040  1.00 13.04           H  
ATOM   2509 HE22 GLN A 180      31.005  15.971  41.282  1.00 10.27           H  
ATOM   2510 HE21 GLN A 180      32.718  15.671  41.094  1.00 10.27           H  
ATOM   2511  N   VAL A 181      34.478  15.329  35.087  1.00 15.79           N  
ATOM   2512  CA  VAL A 181      34.362  15.666  33.667  1.00 15.90           C  
ATOM   2513  C   VAL A 181      35.228  14.697  32.853  1.00 16.24           C  
ATOM   2514  O   VAL A 181      34.807  14.215  31.791  1.00 16.63           O  
ATOM   2515  CB  VAL A 181      34.671  17.168  33.372  1.00 15.86           C  
ATOM   2516  CG1 VAL A 181      34.871  17.437  31.878  1.00 14.55           C  
ATOM   2517  CG2 VAL A 181      33.560  18.045  33.937  1.00 15.53           C  
ATOM   2518  H   VAL A 181      35.018  15.894  35.727  1.00 15.79           H  
ATOM   2519  HA  VAL A 181      33.326  15.489  33.379  1.00 15.90           H  
ATOM   2520  HB  VAL A 181      35.597  17.427  33.886  1.00 15.86           H  
ATOM   2521 HG11 VAL A 181      35.083  18.495  31.724  1.00 14.55           H  
ATOM   2522 HG12 VAL A 181      35.707  16.842  31.510  1.00 14.55           H  
ATOM   2523 HG13 VAL A 181      33.966  17.166  31.335  1.00 14.55           H  
ATOM   2524 HG21 VAL A 181      33.781  19.092  33.728  1.00 15.53           H  
ATOM   2525 HG22 VAL A 181      32.612  17.775  33.473  1.00 15.53           H  
ATOM   2526 HG23 VAL A 181      33.492  17.897  35.015  1.00 15.53           H  
ATOM   2527  N   ALA A 182      36.418  14.379  33.363  1.00 16.01           N  
ATOM   2528  CA  ALA A 182      37.294  13.471  32.636  1.00 16.16           C  
ATOM   2529  C   ALA A 182      36.610  12.085  32.539  1.00 16.63           C  
ATOM   2530  O   ALA A 182      36.652  11.438  31.493  1.00 16.84           O  
ATOM   2531  CB  ALA A 182      38.672  13.401  33.293  1.00 15.39           C  
ATOM   2532  H   ALA A 182      36.708  14.767  34.249  1.00 16.01           H  
ATOM   2533  HA  ALA A 182      37.420  13.858  31.625  1.00 16.16           H  
ATOM   2534  HB1 ALA A 182      39.308  12.717  32.732  1.00 15.39           H  
ATOM   2535  HB2 ALA A 182      39.123  14.393  33.299  1.00 15.39           H  
ATOM   2536  HB3 ALA A 182      38.569  13.043  34.317  1.00 15.39           H  
ATOM   2537  N   LYS A 183      35.971  11.666  33.639  1.00 16.61           N  
ATOM   2538  CA  LYS A 183      35.209  10.438  33.751  1.00 16.33           C  
ATOM   2539  C   LYS A 183      34.153  10.420  32.665  1.00 16.61           C  
ATOM   2540  O   LYS A 183      34.048   9.458  31.893  1.00 17.19           O  
ATOM   2541  CB  LYS A 183      34.541  10.405  35.123  1.00 16.42           C  
ATOM   2542  CG  LYS A 183      34.069   9.049  35.571  1.00 18.16           C  
ATOM   2543  CD  LYS A 183      34.059   8.922  37.091  1.00 21.54           C  
ATOM   2544  CE  LYS A 183      33.387   7.601  37.535  1.00 24.18           C  
ATOM   2545  NZ  LYS A 183      31.879   7.694  37.696  1.00 24.45           N1+
ATOM   2546  H   LYS A 183      35.998  12.223  34.481  1.00 16.61           H  
ATOM   2547  HA  LYS A 183      35.871   9.579  33.640  1.00 16.33           H  
ATOM   2548  HB3 LYS A 183      33.701  11.100  35.132  1.00 16.42           H  
ATOM   2549  HB2 LYS A 183      35.225  10.812  35.867  1.00 16.42           H  
ATOM   2550  HG3 LYS A 183      34.717   8.281  35.147  1.00 18.16           H  
ATOM   2551  HG2 LYS A 183      33.066   8.869  35.185  1.00 18.16           H  
ATOM   2552  HD3 LYS A 183      33.520   9.766  37.522  1.00 21.54           H  
ATOM   2553  HD2 LYS A 183      35.083   8.952  37.464  1.00 21.54           H  
ATOM   2554  HE3 LYS A 183      33.831   7.268  38.473  1.00 24.18           H  
ATOM   2555  HE2 LYS A 183      33.626   6.815  36.818  1.00 24.18           H  
ATOM   2556  HZ1 LYS A 183      31.461   7.957  36.815  1.00 24.45           H  
ATOM   2557  HZ2 LYS A 183      31.515   6.798  37.986  1.00 24.45           H  
ATOM   2558  HZ3 LYS A 183      31.657   8.389  38.394  1.00 24.45           H  
ATOM   2559  N   GLY A 184      33.378  11.502  32.594  1.00 16.53           N  
ATOM   2560  CA  GLY A 184      32.313  11.645  31.611  1.00 15.57           C  
ATOM   2561  C   GLY A 184      32.821  11.742  30.189  1.00 14.97           C  
ATOM   2562  O   GLY A 184      32.201  11.210  29.272  1.00 15.00           O  
ATOM   2563  H   GLY A 184      33.518  12.266  33.239  1.00 16.53           H  
ATOM   2564  HA3 GLY A 184      31.721  12.530  31.845  1.00 15.57           H  
ATOM   2565  HA2 GLY A 184      31.628  10.801  31.694  1.00 15.57           H  
ATOM   2566  N   MET A 185      33.953  12.414  30.003  1.00 14.40           N  
ATOM   2567  CA  MET A 185      34.538  12.565  28.674  1.00 14.02           C  
ATOM   2568  C   MET A 185      35.111  11.218  28.183  1.00 13.75           C  
ATOM   2569  O   MET A 185      35.080  10.897  26.996  1.00 13.03           O  
ATOM   2570  CB  MET A 185      35.603  13.664  28.693  1.00 13.94           C  
ATOM   2571  CG  MET A 185      35.084  15.075  28.731  1.00 14.16           C  
ATOM   2572  SD  MET A 185      33.899  15.467  27.434  1.00 15.84           S  
ATOM   2573  CE  MET A 185      34.779  14.974  25.972  1.00 15.13           C  
ATOM   2574  H   MET A 185      34.427  12.833  30.790  1.00 14.40           H  
ATOM   2575  HA  MET A 185      33.748  12.869  27.987  1.00 14.02           H  
ATOM   2576  HB3 MET A 185      36.259  13.545  27.830  1.00 13.94           H  
ATOM   2577  HB2 MET A 185      36.271  13.503  29.539  1.00 13.94           H  
ATOM   2578  HG3 MET A 185      35.922  15.770  28.676  1.00 14.16           H  
ATOM   2579  HG2 MET A 185      34.631  15.267  29.704  1.00 14.16           H  
ATOM   2580  HE1 MET A 185      34.161  15.162  25.094  1.00 15.13           H  
ATOM   2581  HE2 MET A 185      35.704  15.546  25.894  1.00 15.13           H  
ATOM   2582  HE3 MET A 185      35.014  13.911  26.030  1.00 15.13           H  
ATOM   2583  N   GLU A 186      35.610  10.425  29.129  1.00 13.51           N  
ATOM   2584  CA  GLU A 186      36.118   9.104  28.839  1.00 13.17           C  
ATOM   2585  C   GLU A 186      34.978   8.192  28.420  1.00 13.18           C  
ATOM   2586  O   GLU A 186      35.204   7.225  27.687  1.00 13.20           O  
ATOM   2587  CB  GLU A 186      36.842   8.536  30.074  1.00  0.00           C  
ATOM   2588  CG  GLU A 186      37.723   7.297  29.850  1.00  0.00           C  
ATOM   2589  CD  GLU A 186      36.996   5.957  29.773  1.00  0.00           C  
ATOM   2590  OE1 GLU A 186      36.179   5.683  30.681  1.00  0.00           O  
ATOM   2591  OE2 GLU A 186      37.270   5.228  28.797  1.00  0.00           O1-
ATOM   2592  H   GLU A 186      35.642  10.741  30.088  1.00 13.51           H  
ATOM   2593  HA  GLU A 186      36.830   9.175  28.017  1.00 13.17           H  
ATOM   2594  HB3 GLU A 186      36.109   8.319  30.851  1.00  0.00           H  
ATOM   2595  HB2 GLU A 186      37.440   9.323  30.533  1.00  0.00           H  
ATOM   2596  HG3 GLU A 186      38.482   7.250  30.631  1.00  0.00           H  
ATOM   2597  HG2 GLU A 186      38.316   7.436  28.946  1.00  0.00           H  
ATOM   2598  N   PHE A 187      33.771   8.506  28.905  1.00 13.16           N  
ATOM   2599  CA  PHE A 187      32.548   7.785  28.557  1.00 13.29           C  
ATOM   2600  C   PHE A 187      32.036   8.095  27.140  1.00 13.22           C  
ATOM   2601  O   PHE A 187      31.662   7.164  26.405  1.00 12.85           O  
ATOM   2602  CB  PHE A 187      31.444   8.039  29.591  1.00 13.63           C  
ATOM   2603  CG  PHE A 187      30.078   7.545  29.166  1.00 14.44           C  
ATOM   2604  CD1 PHE A 187      29.051   8.452  28.879  1.00 15.90           C  
ATOM   2605  CD2 PHE A 187      29.822   6.179  29.036  1.00 14.62           C  
ATOM   2606  CE1 PHE A 187      27.780   8.005  28.467  1.00 16.03           C  
ATOM   2607  CE2 PHE A 187      28.563   5.720  28.633  1.00 14.93           C  
ATOM   2608  CZ  PHE A 187      27.542   6.633  28.348  1.00 15.70           C  
ATOM   2609  H   PHE A 187      33.670   9.278  29.548  1.00 13.16           H  
ATOM   2610  HA  PHE A 187      32.781   6.721  28.590  1.00 13.29           H  
ATOM   2611  HB3 PHE A 187      31.391   9.106  29.808  1.00 13.63           H  
ATOM   2612  HB2 PHE A 187      31.720   7.571  30.536  1.00 13.63           H  
ATOM   2613  HD1 PHE A 187      29.226   9.514  28.972  1.00 15.90           H  
ATOM   2614  HD2 PHE A 187      30.601   5.461  29.247  1.00 14.62           H  
ATOM   2615  HE1 PHE A 187      27.001   8.720  28.247  1.00 16.03           H  
ATOM   2616  HE2 PHE A 187      28.379   4.660  28.542  1.00 14.93           H  
ATOM   2617  HZ  PHE A 187      26.571   6.278  28.036  1.00 15.70           H  
ATOM   2618  N   LEU A 188      31.993   9.384  26.775  1.00 12.79           N  
ATOM   2619  CA  LEU A 188      31.694   9.800  25.400  1.00 12.80           C  
ATOM   2620  C   LEU A 188      32.557   9.110  24.368  1.00 12.40           C  
ATOM   2621  O   LEU A 188      32.083   8.757  23.286  1.00 12.92           O  
ATOM   2622  CB  LEU A 188      31.933  11.279  25.218  1.00 12.97           C  
ATOM   2623  CG  LEU A 188      30.724  12.098  25.563  1.00 15.34           C  
ATOM   2624  CD1 LEU A 188      31.119  13.550  25.451  1.00 18.20           C  
ATOM   2625  CD2 LEU A 188      29.572  11.732  24.633  1.00 16.20           C  
ATOM   2626  H   LEU A 188      32.170  10.108  27.457  1.00 12.79           H  
ATOM   2627  HA  LEU A 188      30.647   9.583  25.186  1.00 12.80           H  
ATOM   2628  HB3 LEU A 188      32.221  11.475  24.185  1.00 12.97           H  
ATOM   2629  HB2 LEU A 188      32.771  11.590  25.841  1.00 12.97           H  
ATOM   2630  HG  LEU A 188      30.432  11.887  26.592  1.00 15.34           H  
ATOM   2631 HD11 LEU A 188      30.263  14.180  25.695  1.00 18.20           H  
ATOM   2632 HD12 LEU A 188      31.934  13.760  26.144  1.00 18.20           H  
ATOM   2633 HD13 LEU A 188      31.446  13.761  24.433  1.00 18.20           H  
ATOM   2634 HD21 LEU A 188      28.696  12.329  24.887  1.00 16.20           H  
ATOM   2635 HD22 LEU A 188      29.860  11.931  23.601  1.00 16.20           H  
ATOM   2636 HD23 LEU A 188      29.335  10.674  24.746  1.00 16.20           H  
ATOM   2637  N   GLU A 189      33.833   8.944  24.708  1.00 11.31           N  
ATOM   2638  CA  GLU A 189      34.831   8.500  23.776  1.00 10.19           C  
ATOM   2639  C   GLU A 189      34.643   7.033  23.505  1.00  9.91           C  
ATOM   2640  O   GLU A 189      34.813   6.578  22.384  1.00  9.82           O  
ATOM   2641  CB  GLU A 189      36.225   8.764  24.374  1.00  0.00           C  
ATOM   2642  CG  GLU A 189      37.214   9.554  23.500  1.00  0.00           C  
ATOM   2643  CD  GLU A 189      38.592   9.809  24.103  1.00  0.00           C  
ATOM   2644  OE1 GLU A 189      39.487   8.960  23.893  1.00  0.00           O  
ATOM   2645  OE2 GLU A 189      38.727  10.860  24.763  1.00  0.00           O1-
ATOM   2646  H   GLU A 189      34.132   9.132  25.654  1.00 11.31           H  
ATOM   2647  HA  GLU A 189      34.727   9.055  22.844  1.00 10.19           H  
ATOM   2648  HB3 GLU A 189      36.678   7.815  24.660  1.00  0.00           H  
ATOM   2649  HB2 GLU A 189      36.114   9.267  25.335  1.00  0.00           H  
ATOM   2650  HG3 GLU A 189      36.763  10.506  23.218  1.00  0.00           H  
ATOM   2651  HG2 GLU A 189      37.329   9.049  22.541  1.00  0.00           H  
ATOM   2652  N   PHE A 190      34.302   6.292  24.551  1.00  9.60           N  
ATOM   2653  CA  PHE A 190      33.993   4.873  24.430  1.00  9.54           C  
ATOM   2654  C   PHE A 190      32.754   4.683  23.557  1.00  9.00           C  
ATOM   2655  O   PHE A 190      32.575   3.652  22.918  1.00  8.37           O  
ATOM   2656  CB  PHE A 190      33.746   4.274  25.827  1.00  0.00           C  
ATOM   2657  CG  PHE A 190      33.436   2.793  25.856  1.00  0.00           C  
ATOM   2658  CD1 PHE A 190      34.476   1.857  25.718  1.00  0.00           C  
ATOM   2659  CD2 PHE A 190      32.111   2.353  26.019  1.00  0.00           C  
ATOM   2660  CE1 PHE A 190      34.192   0.481  25.751  1.00  0.00           C  
ATOM   2661  CE2 PHE A 190      31.827   0.976  26.051  1.00  0.00           C  
ATOM   2662  CZ  PHE A 190      32.868   0.040  25.916  1.00  0.00           C  
ATOM   2663  H   PHE A 190      34.250   6.709  25.470  1.00  9.60           H  
ATOM   2664  HA  PHE A 190      34.837   4.362  23.967  1.00  9.54           H  
ATOM   2665  HB3 PHE A 190      32.939   4.820  26.316  1.00  0.00           H  
ATOM   2666  HB2 PHE A 190      34.609   4.474  26.462  1.00  0.00           H  
ATOM   2667  HD1 PHE A 190      35.493   2.195  25.587  1.00  0.00           H  
ATOM   2668  HD2 PHE A 190      31.312   3.072  26.120  1.00  0.00           H  
ATOM   2669  HE1 PHE A 190      34.991  -0.238  25.650  1.00  0.00           H  
ATOM   2670  HE2 PHE A 190      30.810   0.637  26.179  1.00  0.00           H  
ATOM   2671  HZ  PHE A 190      32.650  -1.018  25.939  1.00  0.00           H  
ATOM   2672  N   LYS A 191      31.910   5.711  23.554  1.00  8.77           N  
ATOM   2673  CA  LYS A 191      30.670   5.698  22.826  1.00  8.47           C  
ATOM   2674  C   LYS A 191      30.870   6.365  21.510  1.00  8.33           C  
ATOM   2675  O   LYS A 191      29.898   6.671  20.833  1.00  8.16           O  
ATOM   2676  CB  LYS A 191      29.581   6.408  23.607  1.00  8.80           C  
ATOM   2677  CG  LYS A 191      28.762   5.482  24.477  1.00  9.27           C  
ATOM   2678  CD  LYS A 191      27.363   5.398  24.016  1.00 10.47           C  
ATOM   2679  CE  LYS A 191      26.686   4.235  24.662  1.00 15.06           C  
ATOM   2680  NZ  LYS A 191      25.418   4.744  25.264  1.00 19.28           N1+
ATOM   2681  H   LYS A 191      32.129   6.546  24.078  1.00  8.77           H  
ATOM   2682  HA  LYS A 191      30.369   4.664  22.657  1.00  8.47           H  
ATOM   2683  HB3 LYS A 191      28.922   6.931  22.914  1.00  8.80           H  
ATOM   2684  HB2 LYS A 191      30.028   7.185  24.227  1.00  8.80           H  
ATOM   2685  HG3 LYS A 191      28.784   5.838  25.507  1.00  9.27           H  
ATOM   2686  HG2 LYS A 191      29.207   4.487  24.468  1.00  9.27           H  
ATOM   2687  HD3 LYS A 191      27.344   5.273  22.933  1.00 10.47           H  
ATOM   2688  HD2 LYS A 191      26.838   6.316  24.280  1.00 10.47           H  
ATOM   2689  HE3 LYS A 191      27.325   3.834  25.448  1.00 15.06           H  
ATOM   2690  HE2 LYS A 191      26.453   3.485  23.906  1.00 15.06           H  
ATOM   2691  HZ1 LYS A 191      24.851   5.171  24.545  1.00 19.28           H  
ATOM   2692  HZ2 LYS A 191      24.911   3.976  25.681  1.00 19.28           H  
ATOM   2693  HZ3 LYS A 191      25.633   5.429  25.974  1.00 19.28           H  
ATOM   2694  N   SER A 192      32.146   6.577  21.166  1.00  8.42           N  
ATOM   2695  CA  SER A 192      32.606   6.993  19.831  1.00  8.22           C  
ATOM   2696  C   SER A 192      32.318   8.438  19.489  1.00  8.28           C  
ATOM   2697  O   SER A 192      32.331   8.824  18.327  1.00  7.95           O  
ATOM   2698  CB  SER A 192      32.031   6.072  18.739  1.00  0.00           C  
ATOM   2699  OG  SER A 192      33.083   5.619  17.879  1.00  0.00           O  
ATOM   2700  H   SER A 192      32.880   6.452  21.848  1.00  8.42           H  
ATOM   2701  HA  SER A 192      33.689   6.871  19.814  1.00  8.22           H  
ATOM   2702  HB3 SER A 192      31.294   6.620  18.153  1.00  0.00           H  
ATOM   2703  HB2 SER A 192      31.548   5.213  19.205  1.00  0.00           H  
ATOM   2704  HG  SER A 192      32.945   6.073  17.041  1.00  0.00           H  
ATOM   2705  N   CYS A 193      32.077   9.237  20.518  1.00  8.65           N  
ATOM   2706  CA  CYS A 193      31.625  10.594  20.322  1.00  9.04           C  
ATOM   2707  C   CYS A 193      32.653  11.589  20.747  1.00  8.60           C  
ATOM   2708  O   CYS A 193      33.456  11.311  21.626  1.00  9.13           O  
ATOM   2709  CB  CYS A 193      30.309  10.823  21.038  1.00  9.27           C  
ATOM   2710  SG  CYS A 193      28.961   9.967  20.183  1.00 11.61           S  
ATOM   2711  H   CYS A 193      32.209   8.900  21.461  1.00  8.65           H  
ATOM   2712  HA  CYS A 193      31.450  10.734  19.255  1.00  9.04           H  
ATOM   2713  HB3 CYS A 193      30.096  11.891  21.073  1.00  9.27           H  
ATOM   2714  HB2 CYS A 193      30.383  10.453  22.061  1.00  9.27           H  
ATOM   2715  HG  CYS A 193      29.524   8.744  20.159  1.00 11.61           H  
ATOM   2716  N   VAL A 194      32.658  12.730  20.066  1.00  8.12           N  
ATOM   2717  CA  VAL A 194      33.458  13.856  20.488  1.00  7.53           C  
ATOM   2718  C   VAL A 194      32.538  15.018  20.771  1.00  8.15           C  
ATOM   2719  O   VAL A 194      31.619  15.300  20.012  1.00  7.79           O  
ATOM   2720  CB  VAL A 194      34.554  14.230  19.473  1.00  0.00           C  
ATOM   2721  CG1 VAL A 194      34.327  13.441  18.181  1.00  0.00           C  
ATOM   2722  CG2 VAL A 194      34.555  15.729  19.145  1.00  0.00           C  
ATOM   2723  H   VAL A 194      32.094  12.824  19.233  1.00  8.12           H  
ATOM   2724  HA  VAL A 194      33.948  13.584  21.423  1.00  7.53           H  
ATOM   2725  HB  VAL A 194      35.525  13.958  19.886  1.00  0.00           H  
ATOM   2726 HG11 VAL A 194      35.099  13.700  17.456  1.00  0.00           H  
ATOM   2727 HG12 VAL A 194      34.373  12.373  18.394  1.00  0.00           H  
ATOM   2728 HG13 VAL A 194      33.347  13.688  17.771  1.00  0.00           H  
ATOM   2729 HG21 VAL A 194      35.345  15.943  18.425  1.00  0.00           H  
ATOM   2730 HG22 VAL A 194      33.591  16.009  18.720  1.00  0.00           H  
ATOM   2731 HG23 VAL A 194      34.729  16.301  20.056  1.00  0.00           H  
ATOM   2732  N   HIS A 195      32.792  15.692  21.881  1.00  9.21           N  
ATOM   2733  CA  HIS A 195      31.918  16.768  22.324  1.00 10.47           C  
ATOM   2734  C   HIS A 195      32.036  17.991  21.415  1.00 10.63           C  
ATOM   2735  O   HIS A 195      31.025  18.564  21.031  1.00 11.31           O  
ATOM   2736  CB  HIS A 195      32.166  17.105  23.810  1.00 10.32           C  
ATOM   2737  CG  HIS A 195      31.100  17.959  24.423  1.00 11.59           C  
ATOM   2738  ND1 HIS A 195      31.103  19.336  24.334  1.00 11.95           N  
ATOM   2739  CD2 HIS A 195      30.002  17.635  25.146  1.00 13.12           C  
ATOM   2740  CE1 HIS A 195      30.054  19.823  24.969  1.00 11.20           C  
ATOM   2741  NE2 HIS A 195      29.372  18.814  25.477  1.00 12.59           N  
ATOM   2742  H   HIS A 195      33.604  15.463  22.436  1.00  9.21           H  
ATOM   2743  HA  HIS A 195      30.894  16.404  22.243  1.00 10.47           H  
ATOM   2744  HB3 HIS A 195      33.131  17.602  23.912  1.00 10.32           H  
ATOM   2745  HB2 HIS A 195      32.260  16.180  24.379  1.00 10.32           H  
ATOM   2746  HD2 HIS A 195      29.778  16.599  25.353  1.00 13.12           H  
ATOM   2747  HE1 HIS A 195      29.888  20.890  24.999  1.00 11.20           H  
ATOM   2748  HE2 HIS A 195      28.525  18.797  26.027  1.00 12.59           H  
ATOM   2749  N   ARG A 196      33.267  18.354  21.065  1.00 11.10           N  
ATOM   2750  CA  ARG A 196      33.586  19.496  20.206  1.00 12.07           C  
ATOM   2751  C   ARG A 196      33.361  20.879  20.872  1.00 13.21           C  
ATOM   2752  O   ARG A 196      33.741  21.923  20.292  1.00 13.67           O  
ATOM   2753  CB  ARG A 196      32.913  19.413  18.822  1.00 11.64           C  
ATOM   2754  CG  ARG A 196      33.449  18.364  17.888  1.00 10.23           C  
ATOM   2755  CD  ARG A 196      33.570  18.838  16.457  1.00 11.18           C  
ATOM   2756  NE  ARG A 196      32.302  19.315  15.897  1.00 12.44           N  
ATOM   2757  CZ  ARG A 196      32.157  20.372  15.094  1.00 11.30           C  
ATOM   2758  NH1 ARG A 196      33.203  21.104  14.735  1.00  9.64           N  
ATOM   2759  NH2 ARG A 196      30.950  20.697  14.643  1.00 11.43           N1+
ATOM   2760  H   ARG A 196      34.062  17.827  21.397  1.00 11.10           H  
ATOM   2761  HA  ARG A 196      34.657  19.431  20.017  1.00 12.07           H  
ATOM   2762  HB3 ARG A 196      32.967  20.388  18.337  1.00 11.64           H  
ATOM   2763  HB2 ARG A 196      31.841  19.265  18.952  1.00 11.64           H  
ATOM   2764  HG3 ARG A 196      32.806  17.484  17.925  1.00 10.23           H  
ATOM   2765  HG2 ARG A 196      34.424  18.029  18.242  1.00 10.23           H  
ATOM   2766  HD3 ARG A 196      33.957  18.028  15.839  1.00 11.18           H  
ATOM   2767  HD2 ARG A 196      34.313  19.634  16.401  1.00 11.18           H  
ATOM   2768  HE  ARG A 196      31.495  18.770  16.166  1.00 12.44           H  
ATOM   2769 HH12 ARG A 196      33.077  21.901  14.127  1.00  9.64           H  
ATOM   2770 HH11 ARG A 196      34.125  20.865  15.070  1.00  9.64           H  
ATOM   2771 HH22 ARG A 196      30.836  21.496  14.035  1.00 11.43           H  
ATOM   2772 HH21 ARG A 196      30.147  20.145  14.908  1.00 11.43           H  
ATOM   2773  N   ASP A 197      32.790  20.896  22.079  1.00 13.95           N  
ATOM   2774  CA  ASP A 197      32.614  22.153  22.806  1.00 15.37           C  
ATOM   2775  C   ASP A 197      32.744  22.068  24.336  1.00 15.59           C  
ATOM   2776  O   ASP A 197      32.132  22.815  25.088  1.00 15.54           O  
ATOM   2777  CB  ASP A 197      31.314  22.853  22.390  1.00 15.95           C  
ATOM   2778  CG  ASP A 197      31.347  24.365  22.640  1.00 17.80           C  
ATOM   2779  OD1 ASP A 197      30.346  25.018  22.291  1.00 19.84           O  
ATOM   2780  OD2 ASP A 197      32.310  24.990  23.174  1.00 20.65           O1-
ATOM   2781  H   ASP A 197      32.474  20.034  22.500  1.00 13.95           H  
ATOM   2782  HA  ASP A 197      33.422  22.805  22.474  1.00 15.37           H  
ATOM   2783  HB3 ASP A 197      30.477  22.414  22.933  1.00 15.95           H  
ATOM   2784  HB2 ASP A 197      31.123  22.665  21.333  1.00 15.95           H  
ATOM   2785  N   LEU A 198      33.569  21.149  24.787  1.00 16.43           N  
ATOM   2786  CA  LEU A 198      33.923  21.075  26.190  1.00 16.79           C  
ATOM   2787  C   LEU A 198      34.445  22.419  26.646  1.00 16.70           C  
ATOM   2788  O   LEU A 198      35.386  22.935  26.085  1.00 17.51           O  
ATOM   2789  CB  LEU A 198      35.013  20.047  26.360  1.00 16.46           C  
ATOM   2790  CG  LEU A 198      35.306  19.582  27.754  1.00 17.35           C  
ATOM   2791  CD1 LEU A 198      34.016  19.129  28.433  1.00 17.93           C  
ATOM   2792  CD2 LEU A 198      36.256  18.418  27.580  1.00 18.64           C  
ATOM   2793  H   LEU A 198      33.971  20.475  24.151  1.00 16.43           H  
ATOM   2794  HA  LEU A 198      33.051  20.794  26.780  1.00 16.79           H  
ATOM   2795  HB3 LEU A 198      35.931  20.420  25.907  1.00 16.46           H  
ATOM   2796  HB2 LEU A 198      34.791  19.183  25.733  1.00 16.46           H  
ATOM   2797  HG  LEU A 198      35.780  20.378  28.329  1.00 17.35           H  
ATOM   2798 HD11 LEU A 198      34.237  18.792  29.446  1.00 17.93           H  
ATOM   2799 HD12 LEU A 198      33.314  19.962  28.472  1.00 17.93           H  
ATOM   2800 HD13 LEU A 198      33.575  18.309  27.866  1.00 17.93           H  
ATOM   2801 HD21 LEU A 198      36.522  18.016  28.558  1.00 18.64           H  
ATOM   2802 HD22 LEU A 198      35.774  17.640  26.987  1.00 18.64           H  
ATOM   2803 HD23 LEU A 198      37.157  18.757  27.069  1.00 18.64           H  
ATOM   2804  N   ALA A 199      33.805  23.001  27.640  1.00 16.40           N  
ATOM   2805  CA  ALA A 199      34.241  24.263  28.199  1.00 15.73           C  
ATOM   2806  C   ALA A 199      33.542  24.328  29.531  1.00 15.82           C  
ATOM   2807  O   ALA A 199      32.672  23.507  29.797  1.00 15.76           O  
ATOM   2808  CB  ALA A 199      33.824  25.396  27.328  1.00 15.37           C  
ATOM   2809  H   ALA A 199      32.983  22.566  28.035  1.00 16.40           H  
ATOM   2810  HA  ALA A 199      35.322  24.266  28.336  1.00 15.73           H  
ATOM   2811  HB1 ALA A 199      34.162  26.335  27.766  1.00 15.37           H  
ATOM   2812  HB2 ALA A 199      34.267  25.277  26.339  1.00 15.37           H  
ATOM   2813  HB3 ALA A 199      32.738  25.406  27.240  1.00 15.37           H  
ATOM   2814  N   ALA A 200      33.934  25.289  30.364  1.00 16.01           N  
ATOM   2815  CA  ALA A 200      33.410  25.441  31.721  1.00 15.63           C  
ATOM   2816  C   ALA A 200      31.933  25.808  31.691  1.00 15.32           C  
ATOM   2817  O   ALA A 200      31.168  25.415  32.576  1.00 14.87           O  
ATOM   2818  CB  ALA A 200      34.204  26.489  32.472  1.00 15.85           C  
ATOM   2819  H   ALA A 200      34.628  25.961  30.069  1.00 16.01           H  
ATOM   2820  HA  ALA A 200      33.518  24.489  32.241  1.00 15.63           H  
ATOM   2821  HB1 ALA A 200      33.805  26.594  33.481  1.00 15.85           H  
ATOM   2822  HB2 ALA A 200      35.249  26.185  32.525  1.00 15.85           H  
ATOM   2823  HB3 ALA A 200      34.130  27.444  31.952  1.00 15.85           H  
ATOM   2824  N   ARG A 201      31.539  26.533  30.647  1.00 14.95           N  
ATOM   2825  CA  ARG A 201      30.157  26.962  30.489  1.00 14.41           C  
ATOM   2826  C   ARG A 201      29.241  25.821  30.077  1.00 13.80           C  
ATOM   2827  O   ARG A 201      28.015  25.950  30.163  1.00 14.30           O  
ATOM   2828  CB  ARG A 201      30.049  28.120  29.481  1.00 14.65           C  
ATOM   2829  CG  ARG A 201      30.445  27.706  28.036  1.00 15.01           C  
ATOM   2830  CD  ARG A 201      30.206  28.752  26.935  1.00 15.81           C  
ATOM   2831  NE  ARG A 201      29.981  28.079  25.639  1.00 16.43           N  
ATOM   2832  CZ  ARG A 201      28.794  27.551  25.283  1.00 20.60           C  
ATOM   2833  NH1 ARG A 201      27.711  27.776  26.030  1.00 23.53           N  
ATOM   2834  NH2 ARG A 201      28.658  26.786  24.192  1.00 21.15           N1+
ATOM   2835  H   ARG A 201      32.206  26.800  29.937  1.00 14.95           H  
ATOM   2836  HA  ARG A 201      29.812  27.331  31.455  1.00 14.41           H  
ATOM   2837  HB3 ARG A 201      30.682  28.945  29.808  1.00 14.65           H  
ATOM   2838  HB2 ARG A 201      29.030  28.506  29.481  1.00 14.65           H  
ATOM   2839  HG3 ARG A 201      29.929  26.783  27.773  1.00 15.01           H  
ATOM   2840  HG2 ARG A 201      31.492  27.404  28.023  1.00 15.01           H  
ATOM   2841  HD3 ARG A 201      31.076  29.404  26.859  1.00 15.81           H  
ATOM   2842  HD2 ARG A 201      29.333  29.353  27.189  1.00 15.81           H  
ATOM   2843  HE  ARG A 201      30.768  28.025  25.008  1.00 16.43           H  
ATOM   2844 HH12 ARG A 201      26.821  27.380  25.762  1.00 23.53           H  
ATOM   2845 HH11 ARG A 201      27.781  28.343  26.863  1.00 23.53           H  
ATOM   2846 HH22 ARG A 201      27.754  26.405  23.952  1.00 21.15           H  
ATOM   2847 HH21 ARG A 201      29.459  26.590  23.609  1.00 21.15           H  
ATOM   2848  N   ASN A 202      29.811  24.725  29.594  1.00 12.63           N  
ATOM   2849  CA  ASN A 202      28.985  23.599  29.170  1.00 11.82           C  
ATOM   2850  C   ASN A 202      29.088  22.414  30.115  1.00 12.00           C  
ATOM   2851  O   ASN A 202      28.757  21.267  29.760  1.00 12.09           O  
ATOM   2852  CB  ASN A 202      29.306  23.170  27.749  1.00 11.29           C  
ATOM   2853  CG  ASN A 202      29.104  24.253  26.700  1.00  9.96           C  
ATOM   2854  OD1 ASN A 202      29.866  24.243  25.617  1.00  9.62           O  
ATOM   2855  ND2 ASN A 202      28.271  25.129  26.864  1.00  8.27           N  
ATOM   2856  H   ASN A 202      30.817  24.670  29.520  1.00 12.63           H  
ATOM   2857  HA  ASN A 202      27.948  23.934  29.182  1.00 11.82           H  
ATOM   2858  HB3 ASN A 202      28.703  22.300  27.490  1.00 11.29           H  
ATOM   2859  HB2 ASN A 202      30.334  22.811  27.704  1.00 11.29           H  
ATOM   2860 HD22 ASN A 202      28.145  25.844  26.161  1.00  8.27           H  
ATOM   2861 HD21 ASN A 202      27.708  25.140  27.702  1.00  8.27           H  
ATOM   2862  N   VAL A 203      29.542  22.702  31.327  1.00 11.82           N  
ATOM   2863  CA  VAL A 203      29.478  21.744  32.394  1.00 11.66           C  
ATOM   2864  C   VAL A 203      28.550  22.275  33.468  1.00 11.28           C  
ATOM   2865  O   VAL A 203      28.738  23.378  33.992  1.00 11.25           O  
ATOM   2866  CB  VAL A 203      30.887  21.389  32.904  1.00  0.00           C  
ATOM   2867  CG1 VAL A 203      31.926  22.084  32.023  1.00  0.00           C  
ATOM   2868  CG2 VAL A 203      31.103  21.820  34.361  1.00  0.00           C  
ATOM   2869  H   VAL A 203      29.943  23.610  31.514  1.00 11.82           H  
ATOM   2870  HA  VAL A 203      29.033  20.833  31.994  1.00 11.66           H  
ATOM   2871  HB  VAL A 203      31.027  20.311  32.831  1.00  0.00           H  
ATOM   2872 HG11 VAL A 203      32.927  21.838  32.378  1.00  0.00           H  
ATOM   2873 HG12 VAL A 203      31.813  21.747  30.993  1.00  0.00           H  
ATOM   2874 HG13 VAL A 203      31.780  23.163  32.070  1.00  0.00           H  
ATOM   2875 HG21 VAL A 203      32.111  21.548  34.675  1.00  0.00           H  
ATOM   2876 HG22 VAL A 203      30.976  22.899  34.444  1.00  0.00           H  
ATOM   2877 HG23 VAL A 203      30.376  21.319  35.000  1.00  0.00           H  
ATOM   2878  N   LEU A 204      27.522  21.483  33.750  1.00 10.83           N  
ATOM   2879  CA  LEU A 204      26.538  21.775  34.782  1.00 10.35           C  
ATOM   2880  C   LEU A 204      26.921  21.111  36.090  1.00 10.34           C  
ATOM   2881  O   LEU A 204      27.765  20.232  36.109  1.00 10.45           O  
ATOM   2882  CB  LEU A 204      25.153  21.315  34.337  1.00  9.66           C  
ATOM   2883  CG  LEU A 204      24.696  21.790  32.960  1.00  9.57           C  
ATOM   2884  CD1 LEU A 204      23.359  21.177  32.556  1.00  7.48           C  
ATOM   2885  CD2 LEU A 204      24.643  23.316  32.889  1.00  9.10           C  
ATOM   2886  H   LEU A 204      27.391  20.624  33.236  1.00 10.83           H  
ATOM   2887  HA  LEU A 204      26.510  22.854  34.937  1.00 10.35           H  
ATOM   2888  HB3 LEU A 204      24.418  21.616  35.083  1.00  9.66           H  
ATOM   2889  HB2 LEU A 204      25.106  20.227  34.376  1.00  9.66           H  
ATOM   2890  HG  LEU A 204      25.440  21.456  32.237  1.00  9.57           H  
ATOM   2891 HD11 LEU A 204      23.074  21.544  31.570  1.00  7.48           H  
ATOM   2892 HD12 LEU A 204      23.450  20.091  32.527  1.00  7.48           H  
ATOM   2893 HD13 LEU A 204      22.596  21.458  33.282  1.00  7.48           H  
ATOM   2894 HD21 LEU A 204      24.314  23.623  31.896  1.00  9.10           H  
ATOM   2895 HD22 LEU A 204      23.942  23.691  33.635  1.00  9.10           H  
ATOM   2896 HD23 LEU A 204      25.635  23.724  33.085  1.00  9.10           H  
ATOM   2897  N   VAL A 205      26.318  21.566  37.181  1.00 10.84           N  
ATOM   2898  CA  VAL A 205      26.565  21.023  38.510  1.00 11.35           C  
ATOM   2899  C   VAL A 205      25.250  20.889  39.312  1.00 11.68           C  
ATOM   2900  O   VAL A 205      24.485  21.846  39.463  1.00 11.40           O  
ATOM   2901  CB  VAL A 205      27.601  21.890  39.250  1.00  0.00           C  
ATOM   2902  CG1 VAL A 205      28.208  21.154  40.463  1.00  0.00           C  
ATOM   2903  CG2 VAL A 205      28.709  22.546  38.395  1.00  0.00           C  
ATOM   2904  H   VAL A 205      25.653  22.323  37.112  1.00 10.84           H  
ATOM   2905  HA  VAL A 205      26.987  20.025  38.391  1.00 11.35           H  
ATOM   2906  HB  VAL A 205      27.033  22.720  39.671  1.00  0.00           H  
ATOM   2907 HG11 VAL A 205      28.933  21.801  40.956  1.00  0.00           H  
ATOM   2908 HG12 VAL A 205      27.416  20.896  41.166  1.00  0.00           H  
ATOM   2909 HG13 VAL A 205      28.704  20.244  40.125  1.00  0.00           H  
ATOM   2910 HG21 VAL A 205      29.369  23.127  39.039  1.00  0.00           H  
ATOM   2911 HG22 VAL A 205      29.285  21.771  37.889  1.00  0.00           H  
ATOM   2912 HG23 VAL A 205      28.255  23.203  37.653  1.00  0.00           H  
ATOM   2913  N   THR A 206      24.983  19.680  39.789  1.00 12.06           N  
ATOM   2914  CA  THR A 206      23.783  19.418  40.563  1.00 13.05           C  
ATOM   2915  C   THR A 206      24.170  19.052  42.011  1.00 14.04           C  
ATOM   2916  O   THR A 206      25.356  19.022  42.366  1.00 14.10           O  
ATOM   2917  CB  THR A 206      22.897  18.338  39.876  1.00 12.62           C  
ATOM   2918  OG1 THR A 206      21.601  18.320  40.453  1.00 13.01           O  
ATOM   2919  CG2 THR A 206      23.450  16.904  39.915  1.00 12.27           C  
ATOM   2920  H   THR A 206      25.621  18.917  39.616  1.00 12.06           H  
ATOM   2921  HA  THR A 206      23.206  20.342  40.600  1.00 13.05           H  
ATOM   2922  HB  THR A 206      22.787  18.620  38.829  1.00 12.62           H  
ATOM   2923  HG1 THR A 206      21.037  17.770  39.892  1.00 13.01           H  
ATOM   2924 HG21 THR A 206      22.756  16.233  39.409  1.00 12.27           H  
ATOM   2925 HG22 THR A 206      24.417  16.873  39.412  1.00 12.27           H  
ATOM   2926 HG23 THR A 206      23.570  16.588  40.951  1.00 12.27           H  
ATOM   2927  N   HIS A 207      23.146  18.848  42.845  1.00 15.01           N  
ATOM   2928  CA  HIS A 207      23.277  18.595  44.275  1.00 16.42           C  
ATOM   2929  C   HIS A 207      24.109  17.335  44.575  1.00 16.85           C  
ATOM   2930  O   HIS A 207      24.095  16.378  43.800  1.00 17.63           O  
ATOM   2931  CB  HIS A 207      21.893  18.566  44.942  1.00 16.68           C  
ATOM   2932  CG  HIS A 207      21.960  18.681  46.446  1.00 17.48           C  
ATOM   2933  ND1 HIS A 207      22.571  19.745  47.091  1.00 16.81           N  
ATOM   2934  CD2 HIS A 207      21.531  17.840  47.448  1.00 18.08           C  
ATOM   2935  CE1 HIS A 207      22.482  19.525  48.404  1.00 16.92           C  
ATOM   2936  NE2 HIS A 207      21.870  18.382  48.691  1.00 18.68           N  
ATOM   2937  H   HIS A 207      22.199  18.863  42.495  1.00 15.01           H  
ATOM   2938  HA  HIS A 207      23.817  19.441  44.700  1.00 16.42           H  
ATOM   2939  HB3 HIS A 207      21.380  17.643  44.672  1.00 16.68           H  
ATOM   2940  HB2 HIS A 207      21.282  19.376  44.544  1.00 16.68           H  
ATOM   2941  HD1 HIS A 207      22.977  20.497  46.552  1.00 16.81           H  
ATOM   2942  HD2 HIS A 207      21.018  16.922  47.200  1.00 18.08           H  
ATOM   2943  HE1 HIS A 207      22.887  20.244  49.101  1.00 16.92           H  
ATOM   2944  N   GLY A 208      24.873  17.395  45.669  1.00 16.72           N  
ATOM   2945  CA  GLY A 208      25.905  16.410  45.984  1.00 16.67           C  
ATOM   2946  C   GLY A 208      27.233  16.751  45.283  1.00 16.77           C  
ATOM   2947  O   GLY A 208      28.186  15.990  45.426  1.00 17.37           O  
ATOM   2948  H   GLY A 208      24.752  18.150  46.329  1.00 16.72           H  
ATOM   2949  HA3 GLY A 208      25.571  15.421  45.668  1.00 16.67           H  
ATOM   2950  HA2 GLY A 208      26.061  16.380  47.062  1.00 16.67           H  
ATOM   2951  N   LYS A 209      27.306  17.878  44.549  1.00 16.29           N  
ATOM   2952  CA  LYS A 209      28.475  18.383  43.812  1.00 15.96           C  
ATOM   2953  C   LYS A 209      28.846  17.464  42.625  1.00 15.53           C  
ATOM   2954  O   LYS A 209      30.020  17.308  42.284  1.00 15.74           O  
ATOM   2955  CB  LYS A 209      29.663  18.678  44.766  1.00  0.00           C  
ATOM   2956  CG  LYS A 209      29.343  19.693  45.885  1.00  0.00           C  
ATOM   2957  CD  LYS A 209      30.514  19.846  46.868  1.00  0.00           C  
ATOM   2958  CE  LYS A 209      30.306  20.931  47.940  1.00  0.00           C  
ATOM   2959  NZ  LYS A 209      31.452  20.995  48.864  1.00  0.00           N1+
ATOM   2960  H   LYS A 209      26.498  18.478  44.463  1.00 16.29           H  
ATOM   2961  HA  LYS A 209      28.179  19.340  43.382  1.00 15.96           H  
ATOM   2962  HB3 LYS A 209      30.512  19.037  44.185  1.00  0.00           H  
ATOM   2963  HB2 LYS A 209      30.008  17.745  45.212  1.00  0.00           H  
ATOM   2964  HG3 LYS A 209      28.455  19.368  46.427  1.00  0.00           H  
ATOM   2965  HG2 LYS A 209      29.113  20.662  45.441  1.00  0.00           H  
ATOM   2966  HD3 LYS A 209      31.427  20.058  46.312  1.00  0.00           H  
ATOM   2967  HD2 LYS A 209      30.704  18.889  47.355  1.00  0.00           H  
ATOM   2968  HE3 LYS A 209      29.398  20.716  48.503  1.00  0.00           H  
ATOM   2969  HE2 LYS A 209      30.176  21.899  47.456  1.00  0.00           H  
ATOM   2970  HZ1 LYS A 209      32.291  21.212  48.346  1.00  0.00           H  
ATOM   2971  HZ2 LYS A 209      31.288  21.714  49.555  1.00  0.00           H  
ATOM   2972  HZ3 LYS A 209      31.563  20.104  49.326  1.00  0.00           H  
ATOM   2973  N   VAL A 210      27.819  16.864  42.016  1.00 15.13           N  
ATOM   2974  CA  VAL A 210      27.945  15.955  40.886  1.00 14.72           C  
ATOM   2975  C   VAL A 210      27.865  16.790  39.604  1.00 14.38           C  
ATOM   2976  O   VAL A 210      26.964  17.594  39.441  1.00 14.69           O  
ATOM   2977  CB  VAL A 210      26.766  14.943  40.888  1.00  0.00           C  
ATOM   2978  CG1 VAL A 210      26.736  14.034  39.649  1.00  0.00           C  
ATOM   2979  CG2 VAL A 210      26.771  14.076  42.161  1.00  0.00           C  
ATOM   2980  H   VAL A 210      26.875  17.030  42.336  1.00 15.13           H  
ATOM   2981  HA  VAL A 210      28.897  15.425  40.932  1.00 14.72           H  
ATOM   2982  HB  VAL A 210      25.841  15.520  40.891  1.00  0.00           H  
ATOM   2983 HG11 VAL A 210      25.887  13.353  39.718  1.00  0.00           H  
ATOM   2984 HG12 VAL A 210      26.639  14.645  38.752  1.00  0.00           H  
ATOM   2985 HG13 VAL A 210      27.660  13.458  39.598  1.00  0.00           H  
ATOM   2986 HG21 VAL A 210      25.933  13.379  42.130  1.00  0.00           H  
ATOM   2987 HG22 VAL A 210      27.705  13.518  42.217  1.00  0.00           H  
ATOM   2988 HG23 VAL A 210      26.678  14.717  43.038  1.00  0.00           H  
ATOM   2989  N   VAL A 211      28.797  16.601  38.690  1.00 14.08           N  
ATOM   2990  CA  VAL A 211      28.835  17.446  37.500  1.00 13.99           C  
ATOM   2991  C   VAL A 211      28.309  16.728  36.261  1.00 13.81           C  
ATOM   2992  O   VAL A 211      28.560  15.553  36.080  1.00 14.26           O  
ATOM   2993  CB  VAL A 211      30.260  17.973  37.249  1.00  0.00           C  
ATOM   2994  CG1 VAL A 211      30.615  18.465  35.827  1.00  0.00           C  
ATOM   2995  CG2 VAL A 211      30.633  19.038  38.283  1.00  0.00           C  
ATOM   2996  H   VAL A 211      29.485  15.872  38.813  1.00 14.08           H  
ATOM   2997  HA  VAL A 211      28.191  18.306  37.683  1.00 13.99           H  
ATOM   2998  HB  VAL A 211      30.923  17.130  37.443  1.00  0.00           H  
ATOM   2999 HG11 VAL A 211      31.651  18.805  35.807  1.00  0.00           H  
ATOM   3000 HG12 VAL A 211      30.488  17.648  35.117  1.00  0.00           H  
ATOM   3001 HG13 VAL A 211      29.957  19.290  35.553  1.00  0.00           H  
ATOM   3002 HG21 VAL A 211      31.643  19.397  38.087  1.00  0.00           H  
ATOM   3003 HG22 VAL A 211      29.933  19.871  38.216  1.00  0.00           H  
ATOM   3004 HG23 VAL A 211      30.589  18.606  39.283  1.00  0.00           H  
ATOM   3005  N   LYS A 212      27.591  17.451  35.412  1.00 13.43           N  
ATOM   3006  CA  LYS A 212      26.995  16.897  34.203  1.00 13.19           C  
ATOM   3007  C   LYS A 212      27.503  17.663  32.999  1.00 13.13           C  
ATOM   3008  O   LYS A 212      27.556  18.872  33.041  1.00 13.53           O  
ATOM   3009  CB  LYS A 212      25.484  17.012  34.294  1.00 12.87           C  
ATOM   3010  CG  LYS A 212      24.889  16.606  35.659  1.00 13.24           C  
ATOM   3011  CD  LYS A 212      24.227  15.274  35.509  1.00 15.17           C  
ATOM   3012  CE  LYS A 212      23.766  14.640  36.825  1.00 16.05           C  
ATOM   3013  NZ  LYS A 212      23.085  13.363  36.581  1.00 17.56           N1+
ATOM   3014  H   LYS A 212      27.436  18.433  35.590  1.00 13.43           H  
ATOM   3015  HA  LYS A 212      27.274  15.847  34.109  1.00 13.19           H  
ATOM   3016  HB3 LYS A 212      25.028  16.410  33.508  1.00 12.87           H  
ATOM   3017  HB2 LYS A 212      25.185  18.034  34.060  1.00 12.87           H  
ATOM   3018  HG3 LYS A 212      24.150  17.346  35.967  1.00 13.24           H  
ATOM   3019  HG2 LYS A 212      25.689  16.533  36.396  1.00 13.24           H  
ATOM   3020  HD3 LYS A 212      24.904  14.590  34.997  1.00 15.17           H  
ATOM   3021  HD2 LYS A 212      23.375  15.368  34.836  1.00 15.17           H  
ATOM   3022  HE3 LYS A 212      23.087  15.321  37.338  1.00 16.05           H  
ATOM   3023  HE2 LYS A 212      24.629  14.474  37.470  1.00 16.05           H  
ATOM   3024  HZ1 LYS A 212      23.718  12.726  36.119  1.00 17.56           H  
ATOM   3025  HZ2 LYS A 212      22.791  12.964  37.461  1.00 17.56           H  
ATOM   3026  HZ3 LYS A 212      22.277  13.518  35.995  1.00 17.56           H  
ATOM   3027  N   ILE A 213      27.907  16.978  31.934  1.00 13.36           N  
ATOM   3028  CA  ILE A 213      28.400  17.668  30.732  1.00 13.36           C  
ATOM   3029  C   ILE A 213      27.177  17.937  29.922  1.00 13.96           C  
ATOM   3030  O   ILE A 213      26.331  17.051  29.835  1.00 14.08           O  
ATOM   3031  CB  ILE A 213      29.274  16.759  29.893  1.00 12.84           C  
ATOM   3032  CG1 ILE A 213      30.616  16.546  30.552  1.00 11.60           C  
ATOM   3033  CG2 ILE A 213      29.441  17.328  28.497  1.00 13.31           C  
ATOM   3034  CD1 ILE A 213      31.138  15.158  30.342  1.00  8.78           C  
ATOM   3035  H   ILE A 213      27.878  15.968  31.942  1.00 13.36           H  
ATOM   3036  HA  ILE A 213      28.918  18.592  30.988  1.00 13.36           H  
ATOM   3037  HB  ILE A 213      28.778  15.792  29.810  1.00 12.84           H  
ATOM   3038 HG13 ILE A 213      30.530  16.743  31.621  1.00 11.60           H  
ATOM   3039 HG12 ILE A 213      31.332  17.266  30.157  1.00 11.60           H  
ATOM   3040 HG21 ILE A 213      30.072  16.663  27.906  1.00 13.31           H  
ATOM   3041 HG22 ILE A 213      28.464  17.419  28.022  1.00 13.31           H  
ATOM   3042 HG23 ILE A 213      29.907  18.311  28.558  1.00 13.31           H  
ATOM   3043 HD11 ILE A 213      32.105  15.054  30.835  1.00  8.78           H  
ATOM   3044 HD12 ILE A 213      30.437  14.438  30.764  1.00  8.78           H  
ATOM   3045 HD13 ILE A 213      31.253  14.970  29.274  1.00  8.78           H  
ATOM   3046  N   CYS A 214      27.076  19.130  29.330  1.00 14.25           N  
ATOM   3047  CA  CYS A 214      25.938  19.453  28.478  1.00 14.85           C  
ATOM   3048  C   CYS A 214      26.385  20.034  27.147  1.00 15.31           C  
ATOM   3049  O   CYS A 214      27.535  19.871  26.768  1.00 15.86           O  
ATOM   3050  CB  CYS A 214      24.998  20.400  29.191  1.00 14.96           C  
ATOM   3051  SG  CYS A 214      25.683  22.039  29.445  1.00 15.92           S  
ATOM   3052  H   CYS A 214      27.795  19.825  29.469  1.00 14.25           H  
ATOM   3053  HA  CYS A 214      25.396  18.529  28.277  1.00 14.85           H  
ATOM   3054  HB3 CYS A 214      24.716  19.973  30.153  1.00 14.96           H  
ATOM   3055  HB2 CYS A 214      24.069  20.480  28.627  1.00 14.96           H  
ATOM   3056  HG  CYS A 214      25.385  22.529  28.226  1.00 15.92           H  
ATOM   3057  N   ASP A 215      25.471  20.702  26.442  1.00 15.78           N  
ATOM   3058  CA  ASP A 215      25.705  21.221  25.082  1.00 15.93           C  
ATOM   3059  C   ASP A 215      26.341  20.247  24.101  1.00 15.88           C  
ATOM   3060  O   ASP A 215      27.551  20.335  23.835  1.00 16.16           O  
ATOM   3061  CB  ASP A 215      26.585  22.458  25.127  1.00 16.25           C  
ATOM   3062  CG  ASP A 215      26.256  23.458  24.043  1.00 15.83           C  
ATOM   3063  OD1 ASP A 215      26.569  24.642  24.300  1.00 13.48           O  
ATOM   3064  OD2 ASP A 215      25.687  23.174  22.950  1.00 15.86           O1-
ATOM   3065  H   ASP A 215      24.558  20.877  26.836  1.00 15.78           H  
ATOM   3066  HA  ASP A 215      24.740  21.518  24.672  1.00 15.93           H  
ATOM   3067  HB3 ASP A 215      27.630  22.162  25.041  1.00 16.25           H  
ATOM   3068  HB2 ASP A 215      26.488  22.936  26.102  1.00 16.25           H  
ATOM   3069  N   PHE A 216      25.518  19.354  23.552  1.00 15.62           N  
ATOM   3070  CA  PHE A 216      25.922  18.438  22.486  1.00 15.39           C  
ATOM   3071  C   PHE A 216      25.494  18.949  21.093  1.00 15.53           C  
ATOM   3072  O   PHE A 216      25.161  18.181  20.179  1.00 15.53           O  
ATOM   3073  CB  PHE A 216      25.403  17.032  22.783  1.00 15.18           C  
ATOM   3074  CG  PHE A 216      26.073  16.401  23.934  1.00 14.11           C  
ATOM   3075  CD1 PHE A 216      25.592  16.585  25.206  1.00 13.59           C  
ATOM   3076  CD2 PHE A 216      27.217  15.654  23.756  1.00 14.85           C  
ATOM   3077  CE1 PHE A 216      26.223  16.022  26.278  1.00 14.03           C  
ATOM   3078  CE2 PHE A 216      27.870  15.101  24.844  1.00 14.39           C  
ATOM   3079  CZ  PHE A 216      27.364  15.290  26.103  1.00 13.61           C  
ATOM   3080  H   PHE A 216      24.562  19.286  23.870  1.00 15.62           H  
ATOM   3081  HA  PHE A 216      27.011  18.391  22.494  1.00 15.39           H  
ATOM   3082  HB3 PHE A 216      25.531  16.405  21.901  1.00 15.18           H  
ATOM   3083  HB2 PHE A 216      24.329  17.074  22.967  1.00 15.18           H  
ATOM   3084  HD1 PHE A 216      24.705  17.180  25.367  1.00 13.59           H  
ATOM   3085  HD2 PHE A 216      27.610  15.497  22.762  1.00 14.85           H  
ATOM   3086  HE1 PHE A 216      25.821  16.154  27.272  1.00 14.03           H  
ATOM   3087  HE2 PHE A 216      28.772  14.525  24.697  1.00 14.39           H  
ATOM   3088  HZ  PHE A 216      27.867  14.861  26.957  1.00 13.61           H  
ATOM   3089  N   GLY A 217      25.522  20.269  20.951  1.00 15.81           N  
ATOM   3090  CA  GLY A 217      25.210  20.941  19.705  1.00 15.79           C  
ATOM   3091  C   GLY A 217      26.263  20.785  18.626  1.00 15.70           C  
ATOM   3092  O   GLY A 217      25.930  20.833  17.449  1.00 16.12           O  
ATOM   3093  H   GLY A 217      25.770  20.856  21.735  1.00 15.81           H  
ATOM   3094  HA3 GLY A 217      25.045  22.001  19.898  1.00 15.79           H  
ATOM   3095  HA2 GLY A 217      24.252  20.580  19.330  1.00 15.79           H  
ATOM   3096  N   LEU A 218      27.521  20.599  19.014  1.00 15.69           N  
ATOM   3097  CA  LEU A 218      28.599  20.392  18.043  1.00 15.67           C  
ATOM   3098  C   LEU A 218      29.150  18.965  18.052  1.00 15.41           C  
ATOM   3099  O   LEU A 218      30.100  18.671  17.323  1.00 15.42           O  
ATOM   3100  CB  LEU A 218      29.756  21.377  18.270  1.00 15.98           C  
ATOM   3101  CG  LEU A 218      29.410  22.866  18.063  1.00 15.77           C  
ATOM   3102  CD1 LEU A 218      30.565  23.774  18.543  1.00 14.40           C  
ATOM   3103  CD2 LEU A 218      28.991  23.163  16.605  1.00 16.24           C  
ATOM   3104  H   LEU A 218      27.751  20.598  19.997  1.00 15.69           H  
ATOM   3105  HA  LEU A 218      28.191  20.583  17.050  1.00 15.67           H  
ATOM   3106  HB3 LEU A 218      30.590  21.108  17.622  1.00 15.98           H  
ATOM   3107  HB2 LEU A 218      30.157  21.237  19.274  1.00 15.98           H  
ATOM   3108  HG  LEU A 218      28.548  23.085  18.694  1.00 15.77           H  
ATOM   3109 HD11 LEU A 218      30.296  24.819  18.386  1.00 14.40           H  
ATOM   3110 HD12 LEU A 218      30.747  23.602  19.604  1.00 14.40           H  
ATOM   3111 HD13 LEU A 218      31.468  23.543  17.978  1.00 14.40           H  
ATOM   3112 HD21 LEU A 218      28.756  24.222  16.503  1.00 16.24           H  
ATOM   3113 HD22 LEU A 218      29.809  22.906  15.932  1.00 16.24           H  
ATOM   3114 HD23 LEU A 218      28.112  22.570  16.351  1.00 16.24           H  
ATOM   3115  N   ALA A 219      28.560  18.102  18.886  1.00 14.67           N  
ATOM   3116  CA  ALA A 219      29.044  16.745  19.095  1.00 13.52           C  
ATOM   3117  C   ALA A 219      28.797  15.963  17.857  1.00 12.79           C  
ATOM   3118  O   ALA A 219      27.775  16.128  17.260  1.00 13.21           O  
ATOM   3119  CB  ALA A 219      28.315  16.108  20.248  1.00 13.57           C  
ATOM   3120  H   ALA A 219      27.740  18.382  19.405  1.00 14.67           H  
ATOM   3121  HA  ALA A 219      30.113  16.767  19.306  1.00 13.52           H  
ATOM   3122  HB1 ALA A 219      28.684  15.093  20.396  1.00 13.57           H  
ATOM   3123  HB2 ALA A 219      28.485  16.692  21.153  1.00 13.57           H  
ATOM   3124  HB3 ALA A 219      27.247  16.077  20.031  1.00 13.57           H  
ATOM   3125  N   ARG A 220      29.751  15.140  17.459  1.00 12.53           N  
ATOM   3126  CA  ARG A 220      29.578  14.217  16.354  1.00 12.28           C  
ATOM   3127  C   ARG A 220      30.043  12.829  16.786  1.00 12.54           C  
ATOM   3128  O   ARG A 220      30.751  12.679  17.775  1.00 11.79           O  
ATOM   3129  CB  ARG A 220      30.364  14.652  15.112  1.00 12.35           C  
ATOM   3130  CG  ARG A 220      30.232  16.100  14.662  1.00 12.88           C  
ATOM   3131  CD  ARG A 220      29.227  16.348  13.545  1.00 15.44           C  
ATOM   3132  NE  ARG A 220      29.034  17.786  13.346  1.00 19.52           N  
ATOM   3133  CZ  ARG A 220      28.259  18.583  14.105  1.00 21.56           C  
ATOM   3134  NH1 ARG A 220      28.170  19.888  13.833  1.00 21.28           N  
ATOM   3135  NH2 ARG A 220      27.565  18.089  15.133  1.00 21.70           N1+
ATOM   3136  H   ARG A 220      30.645  15.137  17.930  1.00 12.53           H  
ATOM   3137  HA  ARG A 220      28.519  14.169  16.100  1.00 12.28           H  
ATOM   3138  HB3 ARG A 220      30.111  13.995  14.280  1.00 12.35           H  
ATOM   3139  HB2 ARG A 220      31.419  14.417  15.256  1.00 12.35           H  
ATOM   3140  HG3 ARG A 220      31.210  16.473  14.356  1.00 12.88           H  
ATOM   3141  HG2 ARG A 220      29.978  16.722  15.520  1.00 12.88           H  
ATOM   3142  HD3 ARG A 220      28.274  15.886  13.805  1.00 15.44           H  
ATOM   3143  HD2 ARG A 220      29.593  15.900  12.621  1.00 15.44           H  
ATOM   3144  HE  ARG A 220      29.542  18.173  12.564  1.00 19.52           H  
ATOM   3145 HH12 ARG A 220      27.588  20.484  14.404  1.00 21.28           H  
ATOM   3146 HH11 ARG A 220      28.685  20.278  13.057  1.00 21.28           H  
ATOM   3147 HH22 ARG A 220      26.988  18.700  15.693  1.00 21.70           H  
ATOM   3148 HH21 ARG A 220      27.617  17.104  15.351  1.00 21.70           H  
ATOM   3149  N   ASP A 221      29.603  11.820  16.036  1.00 13.44           N  
ATOM   3150  CA  ASP A 221      30.013  10.431  16.200  1.00 13.76           C  
ATOM   3151  C   ASP A 221      31.132  10.193  15.216  1.00 14.08           C  
ATOM   3152  O   ASP A 221      31.020  10.510  14.041  1.00 14.21           O  
ATOM   3153  CB  ASP A 221      28.849   9.498  15.888  1.00 13.87           C  
ATOM   3154  CG  ASP A 221      29.090   8.079  16.362  1.00 14.58           C  
ATOM   3155  OD1 ASP A 221      30.085   7.475  15.927  1.00 16.67           O  
ATOM   3156  OD2 ASP A 221      28.334   7.470  17.152  1.00 14.49           O1-
ATOM   3157  H   ASP A 221      28.940  11.994  15.294  1.00 13.44           H  
ATOM   3158  HA  ASP A 221      30.366  10.262  17.217  1.00 13.76           H  
ATOM   3159  HB3 ASP A 221      28.665   9.495  14.814  1.00 13.87           H  
ATOM   3160  HB2 ASP A 221      27.941   9.885  16.350  1.00 13.87           H  
ATOM   3161  N   ILE A 222      32.209   9.611  15.710  1.00 14.54           N  
ATOM   3162  CA  ILE A 222      33.491   9.607  15.028  1.00 14.77           C  
ATOM   3163  C   ILE A 222      33.878   8.191  14.549  1.00 14.77           C  
ATOM   3164  O   ILE A 222      34.940   8.000  13.944  1.00 14.66           O  
ATOM   3165  CB  ILE A 222      34.535  10.201  16.017  1.00 14.87           C  
ATOM   3166  CG1 ILE A 222      34.609  11.697  15.891  1.00 14.85           C  
ATOM   3167  CG2 ILE A 222      35.926   9.662  15.790  1.00 16.15           C  
ATOM   3168  CD1 ILE A 222      36.015  12.205  16.168  1.00 16.75           C  
ATOM   3169  H   ILE A 222      32.164   9.140  16.602  1.00 14.54           H  
ATOM   3170  HA  ILE A 222      33.424  10.262  14.159  1.00 14.77           H  
ATOM   3171  HB  ILE A 222      34.229   9.954  17.034  1.00 14.87           H  
ATOM   3172 HG13 ILE A 222      33.913  12.155  16.593  1.00 14.85           H  
ATOM   3173 HG12 ILE A 222      34.308  11.992  14.886  1.00 14.85           H  
ATOM   3174 HG21 ILE A 222      36.612  10.111  16.508  1.00 16.15           H  
ATOM   3175 HG22 ILE A 222      35.922   8.580  15.920  1.00 16.15           H  
ATOM   3176 HG23 ILE A 222      36.250   9.905  14.778  1.00 16.15           H  
ATOM   3177 HD11 ILE A 222      36.036  13.290  16.069  1.00 16.75           H  
ATOM   3178 HD12 ILE A 222      36.309  11.927  17.180  1.00 16.75           H  
ATOM   3179 HD13 ILE A 222      36.709  11.762  15.454  1.00 16.75           H  
ATOM   3180  N   MET A 223      33.013   7.210  14.812  1.00 14.95           N  
ATOM   3181  CA  MET A 223      33.292   5.808  14.484  1.00 15.52           C  
ATOM   3182  C   MET A 223      33.704   5.627  13.022  1.00 16.19           C  
ATOM   3183  O   MET A 223      34.672   4.927  12.723  1.00 15.84           O  
ATOM   3184  CB  MET A 223      32.095   4.906  14.838  1.00  0.00           C  
ATOM   3185  CG  MET A 223      30.679   5.474  14.648  1.00  0.00           C  
ATOM   3186  SD  MET A 223      29.263   4.423  15.060  1.00  0.00           S  
ATOM   3187  CE  MET A 223      27.926   5.574  14.651  1.00  0.00           C  
ATOM   3188  H   MET A 223      32.129   7.421  15.253  1.00 14.95           H  
ATOM   3189  HA  MET A 223      34.133   5.490  15.101  1.00 15.52           H  
ATOM   3190  HB3 MET A 223      32.204   4.555  15.864  1.00  0.00           H  
ATOM   3191  HB2 MET A 223      32.180   3.968  14.289  1.00  0.00           H  
ATOM   3192  HG3 MET A 223      30.572   5.830  13.623  1.00  0.00           H  
ATOM   3193  HG2 MET A 223      30.596   6.414  15.194  1.00  0.00           H  
ATOM   3194  HE1 MET A 223      26.964   5.098  14.842  1.00  0.00           H  
ATOM   3195  HE2 MET A 223      28.016   6.470  15.266  1.00  0.00           H  
ATOM   3196  HE3 MET A 223      27.992   5.849  13.598  1.00  0.00           H  
ATOM   3197  N   SER A 224      33.000   6.288  12.118  1.00 17.25           N  
ATOM   3198  CA  SER A 224      33.293   6.124  10.711  1.00 18.91           C  
ATOM   3199  C   SER A 224      34.731   6.417  10.275  1.00 20.14           C  
ATOM   3200  O   SER A 224      35.316   5.621   9.542  1.00 20.15           O  
ATOM   3201  CB  SER A 224      32.263   6.860   9.835  1.00  0.00           C  
ATOM   3202  OG  SER A 224      32.648   6.780   8.457  1.00  0.00           O  
ATOM   3203  H   SER A 224      32.258   6.907  12.410  1.00 17.25           H  
ATOM   3204  HA  SER A 224      33.140   5.064  10.507  1.00 18.91           H  
ATOM   3205  HB3 SER A 224      32.211   7.906  10.137  1.00  0.00           H  
ATOM   3206  HB2 SER A 224      31.282   6.402   9.965  1.00  0.00           H  
ATOM   3207  HG  SER A 224      33.374   7.426   8.322  1.00  0.00           H  
ATOM   3208  N   ASP A 225      35.293   7.552  10.713  1.00 22.03           N  
ATOM   3209  CA  ASP A 225      36.697   7.890  10.422  1.00 23.76           C  
ATOM   3210  C   ASP A 225      37.284   7.838  11.809  1.00 24.59           C  
ATOM   3211  O   ASP A 225      37.769   6.825  12.296  1.00 24.79           O  
ATOM   3212  CB  ASP A 225      36.841   9.265   9.753  1.00 23.96           C  
ATOM   3213  CG  ASP A 225      35.887   9.482   8.590  1.00 25.54           C  
ATOM   3214  OD1 ASP A 225      34.740   8.979   8.627  1.00 27.68           O  
ATOM   3215  OD2 ASP A 225      36.202  10.178   7.594  1.00 26.43           O1-
ATOM   3216  H   ASP A 225      34.751   8.205  11.260  1.00 22.03           H  
ATOM   3217  HA  ASP A 225      37.146   7.119   9.796  1.00 23.76           H  
ATOM   3218  HB3 ASP A 225      37.867   9.394   9.408  1.00 23.96           H  
ATOM   3219  HB2 ASP A 225      36.688  10.047  10.497  1.00 23.96           H  
ATOM   3220  N   SER A 226      37.620   8.983  12.251  1.00 26.15           N  
ATOM   3221  CA  SER A 226      37.910   9.475  13.575  1.00 27.69           C  
ATOM   3222  C   SER A 226      37.970  10.950  13.237  1.00 28.06           C  
ATOM   3223  O   SER A 226      36.947  11.630  13.231  1.00 28.44           O  
ATOM   3224  CB  SER A 226      39.247   9.000  14.121  1.00 27.81           C  
ATOM   3225  OG  SER A 226      39.606   9.840  15.208  1.00 30.61           O  
ATOM   3226  H   SER A 226      37.727   9.759  11.613  1.00 26.15           H  
ATOM   3227  HA  SER A 226      37.097   9.258  14.268  1.00 27.69           H  
ATOM   3228  HB3 SER A 226      40.004   9.073  13.340  1.00 27.81           H  
ATOM   3229  HB2 SER A 226      39.151   7.973  14.472  1.00 27.81           H  
ATOM   3230  HG  SER A 226      38.995   9.633  15.925  1.00 30.61           H  
ATOM   3231  N   ASN A 227      39.115  11.158  12.341  1.00 28.64           N  
ATOM   3232  CA  ASN A 227      39.328  12.419  11.636  1.00 28.80           C  
ATOM   3233  C   ASN A 227      38.045  12.962  11.003  1.00 28.95           C  
ATOM   3234  O   ASN A 227      37.798  12.785   9.788  1.00 28.25           O  
ATOM   3235  CB  ASN A 227      40.452  12.273  10.599  1.00 28.93           C  
ATOM   3236  CG  ASN A 227      41.576  11.347  11.076  1.00 28.99           C  
ATOM   3237  OD1 ASN A 227      42.427  11.733  11.887  1.00 26.60           O  
ATOM   3238  ND2 ASN A 227      41.565  10.107  10.579  1.00 30.68           N  
ATOM   3239  H   ASN A 227      39.785  10.416  12.197  1.00 28.64           H  
ATOM   3240  HA  ASN A 227      39.660  13.150  12.373  1.00 28.80           H  
ATOM   3241  HB3 ASN A 227      40.865  13.256  10.371  1.00 28.93           H  
ATOM   3242  HB2 ASN A 227      40.037  11.889   9.667  1.00 28.93           H  
ATOM   3243 HD22 ASN A 227      42.278   9.447  10.853  1.00 30.68           H  
ATOM   3244 HD21 ASN A 227      40.843   9.830   9.929  1.00 30.68           H  
ATOM   3245  N   TYR A 228      37.232  13.591  11.874  1.00 29.11           N  
ATOM   3246  CA  TYR A 228      36.038  14.338  11.477  1.00 29.00           C  
ATOM   3247  C   TYR A 228      36.413  15.765  11.066  1.00 28.87           C  
ATOM   3248  O   TYR A 228      37.004  16.522  11.851  1.00 28.69           O  
ATOM   3249  CB  TYR A 228      34.942  14.361  12.556  1.00 28.73           C  
ATOM   3250  CG  TYR A 228      33.889  15.436  12.281  1.00 28.50           C  
ATOM   3251  CD1 TYR A 228      32.879  15.243  11.314  1.00 27.45           C  
ATOM   3252  CD2 TYR A 228      33.926  16.659  12.957  1.00 27.31           C  
ATOM   3253  CE1 TYR A 228      31.933  16.236  11.049  1.00 26.65           C  
ATOM   3254  CE2 TYR A 228      32.983  17.650  12.703  1.00 27.43           C  
ATOM   3255  CZ  TYR A 228      32.000  17.439  11.748  1.00 27.63           C  
ATOM   3256  OH  TYR A 228      31.095  18.449  11.515  1.00 27.93           O  
ATOM   3257  H   TYR A 228      37.433  13.563  12.863  1.00 29.11           H  
ATOM   3258  HA  TYR A 228      35.621  13.844  10.599  1.00 29.00           H  
ATOM   3259  HB3 TYR A 228      35.396  14.539  13.531  1.00 28.73           H  
ATOM   3260  HB2 TYR A 228      34.460  13.385  12.604  1.00 28.73           H  
ATOM   3261  HD1 TYR A 228      32.828  14.315  10.764  1.00 27.45           H  
ATOM   3262  HD2 TYR A 228      34.696  16.847  13.691  1.00 27.31           H  
ATOM   3263  HE1 TYR A 228      31.163  16.065  10.311  1.00 26.65           H  
ATOM   3264  HE2 TYR A 228      33.018  18.581  13.249  1.00 27.43           H  
ATOM   3265  HH  TYR A 228      30.824  18.336  10.596  1.00 27.93           H  
ATOM   3266  N   VAL A 229      36.034  16.096   9.826  1.00 28.71           N  
ATOM   3267  CA  VAL A 229      36.368  17.355   9.161  1.00 28.27           C  
ATOM   3268  C   VAL A 229      35.188  18.335   9.129  1.00 28.33           C  
ATOM   3269  O   VAL A 229      34.089  17.994   8.690  1.00 28.17           O  
ATOM   3270  CB  VAL A 229      36.895  17.103   7.733  1.00 27.79           C  
ATOM   3271  CG1 VAL A 229      37.765  18.260   7.272  1.00 27.10           C  
ATOM   3272  CG2 VAL A 229      37.678  15.820   7.708  1.00 27.49           C  
ATOM   3273  H   VAL A 229      35.476  15.455   9.280  1.00 28.71           H  
ATOM   3274  HA  VAL A 229      37.170  17.825   9.730  1.00 28.27           H  
ATOM   3275  HB  VAL A 229      36.046  17.010   7.056  1.00 27.79           H  
ATOM   3276 HG11 VAL A 229      38.127  18.063   6.263  1.00 27.10           H  
ATOM   3277 HG12 VAL A 229      37.179  19.179   7.275  1.00 27.10           H  
ATOM   3278 HG13 VAL A 229      38.614  18.369   7.947  1.00 27.10           H  
ATOM   3279 HG21 VAL A 229      38.051  15.641   6.700  1.00 27.49           H  
ATOM   3280 HG22 VAL A 229      38.519  15.893   8.398  1.00 27.49           H  
ATOM   3281 HG23 VAL A 229      37.033  14.994   8.008  1.00 27.49           H  
ATOM   3282  N   VAL A 230      35.438  19.556   9.596  1.00 28.56           N  
ATOM   3283  CA  VAL A 230      34.408  20.584   9.663  1.00 28.99           C  
ATOM   3284  C   VAL A 230      34.190  21.221   8.292  1.00 28.75           C  
ATOM   3285  O   VAL A 230      35.074  21.874   7.737  1.00 28.62           O  
ATOM   3286  CB  VAL A 230      34.668  21.620  10.807  1.00 29.34           C  
ATOM   3287  CG1 VAL A 230      35.924  22.479  10.551  1.00 29.98           C  
ATOM   3288  CG2 VAL A 230      33.413  22.477  11.064  1.00 30.33           C  
ATOM   3289  H   VAL A 230      36.365  19.793   9.918  1.00 28.56           H  
ATOM   3290  HA  VAL A 230      33.479  20.073   9.916  1.00 28.99           H  
ATOM   3291  HB  VAL A 230      34.854  21.049  11.716  1.00 29.34           H  
ATOM   3292 HG11 VAL A 230      36.059  23.181  11.374  1.00 29.98           H  
ATOM   3293 HG12 VAL A 230      36.799  21.832  10.479  1.00 29.98           H  
ATOM   3294 HG13 VAL A 230      35.803  23.031   9.619  1.00 29.98           H  
ATOM   3295 HG21 VAL A 230      33.617  23.190  11.863  1.00 30.33           H  
ATOM   3296 HG22 VAL A 230      33.149  23.017  10.155  1.00 30.33           H  
ATOM   3297 HG23 VAL A 230      32.585  21.831  11.356  1.00 30.33           H  
ATOM   3298  N   ARG A 231      32.994  20.988   7.763  1.00 28.54           N  
ATOM   3299  CA  ARG A 231      32.652  21.325   6.403  1.00 28.38           C  
ATOM   3300  C   ARG A 231      32.205  22.783   6.258  1.00 28.38           C  
ATOM   3301  O   ARG A 231      32.618  23.463   5.324  1.00 27.89           O  
ATOM   3302  CB  ARG A 231      31.557  20.360   5.911  1.00  0.00           C  
ATOM   3303  CG  ARG A 231      30.946  20.553   4.505  1.00  0.00           C  
ATOM   3304  CD  ARG A 231      29.860  19.587   4.031  1.00  0.00           C  
ATOM   3305  NE  ARG A 231      29.384  19.903   2.681  1.00  0.00           N  
ATOM   3306  CZ  ARG A 231      28.382  20.756   2.402  1.00  0.00           C  
ATOM   3307  NH1 ARG A 231      27.693  21.349   3.401  1.00  0.00           N  
ATOM   3308  NH2 ARG A 231      28.081  20.992   1.109  1.00  0.00           N1+
ATOM   3309  H   ARG A 231      32.271  20.555   8.320  1.00 28.54           H  
ATOM   3310  HA  ARG A 231      33.537  21.178   5.784  1.00 28.38           H  
ATOM   3311  HB3 ARG A 231      30.753  20.331   6.646  1.00  0.00           H  
ATOM   3312  HB2 ARG A 231      31.919  19.336   6.003  1.00  0.00           H  
ATOM   3313  HG3 ARG A 231      31.749  20.575   3.768  1.00  0.00           H  
ATOM   3314  HG2 ARG A 231      30.577  21.575   4.415  1.00  0.00           H  
ATOM   3315  HD3 ARG A 231      29.021  19.615   4.727  1.00  0.00           H  
ATOM   3316  HD2 ARG A 231      30.248  18.568   4.049  1.00  0.00           H  
ATOM   3317  HE  ARG A 231      29.866  19.428   1.931  1.00  0.00           H  
ATOM   3318 HH12 ARG A 231      26.942  21.989   3.186  1.00  0.00           H  
ATOM   3319 HH11 ARG A 231      27.929  21.153   4.363  1.00  0.00           H  
ATOM   3320 HH22 ARG A 231      27.333  21.628   0.873  1.00  0.00           H  
ATOM   3321 HH21 ARG A 231      28.603  20.533   0.377  1.00  0.00           H  
ATOM   3322  N   GLY A 232      31.414  23.266   7.218  1.00 28.64           N  
ATOM   3323  CA  GLY A 232      30.577  24.451   7.038  1.00 28.63           C  
ATOM   3324  C   GLY A 232      31.055  25.901   6.876  1.00 28.51           C  
ATOM   3325  O   GLY A 232      30.256  26.716   6.386  1.00 28.71           O  
ATOM   3326  H   GLY A 232      31.375  22.809   8.118  1.00 28.64           H  
ATOM   3327  HA3 GLY A 232      29.799  24.435   7.801  1.00 28.63           H  
ATOM   3328  HA2 GLY A 232      29.859  24.241   6.245  1.00 28.63           H  
ATOM   3329  N   ASN A 233      32.305  26.234   7.246  1.00 28.09           N  
ATOM   3330  CA  ASN A 233      32.726  27.632   7.532  1.00 27.59           C  
ATOM   3331  C   ASN A 233      31.928  28.119   8.746  1.00 27.03           C  
ATOM   3332  O   ASN A 233      30.972  28.883   8.604  1.00 27.26           O  
ATOM   3333  CB  ASN A 233      32.509  28.566   6.319  1.00 27.82           C  
ATOM   3334  CG  ASN A 233      32.988  30.011   6.569  1.00 28.37           C  
ATOM   3335  OD1 ASN A 233      32.681  30.890   5.629  1.00 28.68           O  
ATOM   3336  ND2 ASN A 233      33.631  30.322   7.581  1.00 27.87           N  
ATOM   3337  H   ASN A 233      33.011  25.518   7.342  1.00 28.09           H  
ATOM   3338  HA  ASN A 233      33.786  27.632   7.788  1.00 27.59           H  
ATOM   3339  HB3 ASN A 233      31.452  28.576   6.054  1.00 27.82           H  
ATOM   3340  HB2 ASN A 233      33.027  28.158   5.451  1.00 27.82           H  
ATOM   3341 HD22 ASN A 233      33.930  31.277   7.715  1.00 27.87           H  
ATOM   3342 HD21 ASN A 233      33.856  29.620   8.272  1.00 27.87           H  
ATOM   3343  N   ALA A 234      32.330  27.691   9.938  1.00 26.14           N  
ATOM   3344  CA  ALA A 234      31.342  27.396  10.976  1.00 25.16           C  
ATOM   3345  C   ALA A 234      30.965  28.414  12.050  1.00 24.60           C  
ATOM   3346  O   ALA A 234      29.779  28.554  12.352  1.00 25.26           O  
ATOM   3347  CB  ALA A 234      31.653  26.056  11.610  1.00 24.88           C  
ATOM   3348  H   ALA A 234      33.315  27.570  10.125  1.00 26.14           H  
ATOM   3349  HA  ALA A 234      30.416  27.227  10.427  1.00 25.16           H  
ATOM   3350  HB1 ALA A 234      30.915  25.839  12.383  1.00 24.88           H  
ATOM   3351  HB2 ALA A 234      31.620  25.277  10.848  1.00 24.88           H  
ATOM   3352  HB3 ALA A 234      32.647  26.086  12.056  1.00 24.88           H  
ATOM   3353  N   ARG A 235      31.934  29.124  12.619  1.00 23.32           N  
ATOM   3354  CA  ARG A 235      31.733  29.848  13.897  1.00 22.14           C  
ATOM   3355  C   ARG A 235      31.868  28.897  15.091  1.00 20.31           C  
ATOM   3356  O   ARG A 235      30.888  28.314  15.552  1.00 20.15           O  
ATOM   3357  CB  ARG A 235      30.410  30.631  13.954  1.00 22.46           C  
ATOM   3358  CG  ARG A 235      30.285  31.606  15.151  1.00 25.26           C  
ATOM   3359  CD  ARG A 235      28.826  31.843  15.586  1.00 30.43           C  
ATOM   3360  NE  ARG A 235      28.233  30.611  16.137  1.00 34.94           N  
ATOM   3361  CZ  ARG A 235      27.005  30.471  16.657  1.00 36.24           C  
ATOM   3362  NH1 ARG A 235      26.192  31.521  16.815  1.00 35.29           N  
ATOM   3363  NH2 ARG A 235      26.583  29.260  17.026  1.00 37.45           N1+
ATOM   3364  H   ARG A 235      32.842  29.182  12.180  1.00 23.32           H  
ATOM   3365  HA  ARG A 235      32.538  30.578  13.979  1.00 22.14           H  
ATOM   3366  HB3 ARG A 235      29.576  29.929  13.972  1.00 22.46           H  
ATOM   3367  HB2 ARG A 235      30.277  31.183  13.024  1.00 22.46           H  
ATOM   3368  HG3 ARG A 235      30.745  32.559  14.891  1.00 25.26           H  
ATOM   3369  HG2 ARG A 235      30.856  31.218  15.995  1.00 25.26           H  
ATOM   3370  HD3 ARG A 235      28.241  32.175  14.728  1.00 30.43           H  
ATOM   3371  HD2 ARG A 235      28.795  32.629  16.340  1.00 30.43           H  
ATOM   3372  HE  ARG A 235      28.857  29.818  16.095  1.00 34.94           H  
ATOM   3373 HH12 ARG A 235      25.271  31.392  17.209  1.00 35.29           H  
ATOM   3374 HH11 ARG A 235      26.499  32.443  16.540  1.00 35.29           H  
ATOM   3375 HH22 ARG A 235      25.660  29.145  17.419  1.00 37.45           H  
ATOM   3376 HH21 ARG A 235      27.187  28.458  16.913  1.00 37.45           H  
ATOM   3377  N   LEU A 236      33.102  28.740  15.567  1.00 18.25           N  
ATOM   3378  CA  LEU A 236      33.449  27.705  16.548  1.00 16.57           C  
ATOM   3379  C   LEU A 236      34.091  28.266  17.838  1.00 15.35           C  
ATOM   3380  O   LEU A 236      34.513  29.416  17.893  1.00 14.99           O  
ATOM   3381  CB  LEU A 236      34.356  26.639  15.893  1.00 16.28           C  
ATOM   3382  CG  LEU A 236      33.773  25.917  14.665  1.00 16.09           C  
ATOM   3383  CD1 LEU A 236      34.813  25.516  13.595  1.00 14.82           C  
ATOM   3384  CD2 LEU A 236      32.927  24.727  15.086  1.00 15.91           C  
ATOM   3385  H   LEU A 236      33.845  29.348  15.253  1.00 18.25           H  
ATOM   3386  HA  LEU A 236      32.522  27.209  16.837  1.00 16.57           H  
ATOM   3387  HB3 LEU A 236      34.642  25.901  16.642  1.00 16.28           H  
ATOM   3388  HB2 LEU A 236      35.309  27.094  15.623  1.00 16.28           H  
ATOM   3389  HG  LEU A 236      33.095  26.623  14.186  1.00 16.09           H  
ATOM   3390 HD11 LEU A 236      34.310  25.014  12.769  1.00 14.82           H  
ATOM   3391 HD12 LEU A 236      35.317  26.409  13.224  1.00 14.82           H  
ATOM   3392 HD13 LEU A 236      35.547  24.842  14.036  1.00 14.82           H  
ATOM   3393 HD21 LEU A 236      32.527  24.234  14.200  1.00 15.91           H  
ATOM   3394 HD22 LEU A 236      33.542  24.023  15.646  1.00 15.91           H  
ATOM   3395 HD23 LEU A 236      32.104  25.069  15.714  1.00 15.91           H  
ATOM   3396  N   PRO A 237      34.202  27.456  18.870  1.00 14.33           N  
ATOM   3397  CA  PRO A 237      34.714  27.962  20.138  1.00 14.09           C  
ATOM   3398  C   PRO A 237      36.244  27.931  20.146  1.00 13.94           C  
ATOM   3399  O   PRO A 237      36.850  27.215  20.963  1.00 13.39           O  
ATOM   3400  CB  PRO A 237      34.118  27.002  21.155  1.00 13.88           C  
ATOM   3401  CG  PRO A 237      34.005  25.683  20.412  1.00 14.83           C  
ATOM   3402  CD  PRO A 237      33.525  26.159  19.060  1.00 14.09           C  
ATOM   3403  HA  PRO A 237      34.354  28.975  20.316  1.00 14.09           H  
ATOM   3404  HB3 PRO A 237      33.122  27.345  21.435  1.00 13.88           H  
ATOM   3405  HB2 PRO A 237      34.808  26.887  21.991  1.00 13.88           H  
ATOM   3406  HG3 PRO A 237      33.225  25.078  20.875  1.00 14.83           H  
ATOM   3407  HG2 PRO A 237      34.998  25.248  20.305  1.00 14.83           H  
ATOM   3408  HD2 PRO A 237      33.860  25.461  18.292  1.00 14.09           H  
ATOM   3409  HD3 PRO A 237      32.447  26.316  19.095  1.00 14.09           H  
ATOM   3410  N   VAL A 238      36.837  28.742  19.260  1.00 13.69           N  
ATOM   3411  CA  VAL A 238      38.277  28.719  18.940  1.00 13.59           C  
ATOM   3412  C   VAL A 238      39.264  28.676  20.121  1.00 13.64           C  
ATOM   3413  O   VAL A 238      40.211  27.898  20.082  1.00 14.32           O  
ATOM   3414  CB  VAL A 238      38.682  29.868  17.954  1.00 13.65           C  
ATOM   3415  CG1 VAL A 238      40.192  30.032  17.896  1.00 12.97           C  
ATOM   3416  CG2 VAL A 238      38.120  29.625  16.548  1.00 13.01           C  
ATOM   3417  H   VAL A 238      36.291  29.428  18.759  1.00 13.69           H  
ATOM   3418  HA  VAL A 238      38.439  27.792  18.390  1.00 13.59           H  
ATOM   3419  HB  VAL A 238      38.257  30.799  18.330  1.00 13.65           H  
ATOM   3420 HG11 VAL A 238      40.444  30.836  17.204  1.00 12.97           H  
ATOM   3421 HG12 VAL A 238      40.570  30.276  18.889  1.00 12.97           H  
ATOM   3422 HG13 VAL A 238      40.646  29.102  17.553  1.00 12.97           H  
ATOM   3423 HG21 VAL A 238      38.420  30.441  15.890  1.00 13.01           H  
ATOM   3424 HG22 VAL A 238      38.508  28.684  16.159  1.00 13.01           H  
ATOM   3425 HG23 VAL A 238      37.032  29.578  16.594  1.00 13.01           H  
ATOM   3426  N   LYS A 239      39.063  29.498  21.149  1.00 13.24           N  
ATOM   3427  CA  LYS A 239      39.974  29.515  22.296  1.00 13.24           C  
ATOM   3428  C   LYS A 239      39.990  28.186  23.091  1.00 13.43           C  
ATOM   3429  O   LYS A 239      40.867  27.962  23.941  1.00 13.29           O  
ATOM   3430  CB  LYS A 239      39.646  30.672  23.246  1.00 13.55           C  
ATOM   3431  CG  LYS A 239      39.734  32.043  22.653  1.00 12.94           C  
ATOM   3432  CD  LYS A 239      40.675  32.918  23.425  1.00 10.42           C  
ATOM   3433  CE  LYS A 239      40.615  34.348  22.915  1.00  8.73           C  
ATOM   3434  NZ  LYS A 239      40.730  35.305  24.045  1.00  6.72           N1+
ATOM   3435  H   LYS A 239      38.271  30.125  21.147  1.00 13.24           H  
ATOM   3436  HA  LYS A 239      40.981  29.680  21.913  1.00 13.24           H  
ATOM   3437  HB3 LYS A 239      40.295  30.615  24.120  1.00 13.55           H  
ATOM   3438  HB2 LYS A 239      38.650  30.524  23.663  1.00 13.55           H  
ATOM   3439  HG3 LYS A 239      38.743  32.497  22.641  1.00 12.94           H  
ATOM   3440  HG2 LYS A 239      40.072  31.970  21.619  1.00 12.94           H  
ATOM   3441  HD3 LYS A 239      41.691  32.538  23.322  1.00 10.42           H  
ATOM   3442  HD2 LYS A 239      40.406  32.898  24.481  1.00 10.42           H  
ATOM   3443  HE3 LYS A 239      39.669  34.509  22.397  1.00  8.73           H  
ATOM   3444  HE2 LYS A 239      41.430  34.517  22.212  1.00  8.73           H  
ATOM   3445  HZ1 LYS A 239      41.115  36.177  23.711  1.00  6.72           H  
ATOM   3446  HZ2 LYS A 239      39.816  35.471  24.441  1.00  6.72           H  
ATOM   3447  HZ3 LYS A 239      41.338  34.919  24.753  1.00  6.72           H  
ATOM   3448  N   TRP A 240      39.010  27.325  22.819  1.00 13.31           N  
ATOM   3449  CA  TRP A 240      38.984  25.980  23.358  1.00 12.86           C  
ATOM   3450  C   TRP A 240      39.457  24.957  22.339  1.00 13.17           C  
ATOM   3451  O   TRP A 240      39.451  23.777  22.626  1.00 13.34           O  
ATOM   3452  CB  TRP A 240      37.567  25.644  23.801  1.00 13.05           C  
ATOM   3453  CG  TRP A 240      37.201  26.347  25.071  1.00 13.35           C  
ATOM   3454  CD1 TRP A 240      37.236  25.828  26.328  1.00 11.83           C  
ATOM   3455  CD2 TRP A 240      36.776  27.713  25.212  1.00 12.90           C  
ATOM   3456  NE1 TRP A 240      36.870  26.784  27.239  1.00 11.57           N  
ATOM   3457  CE2 TRP A 240      36.579  27.949  26.578  1.00 12.53           C  
ATOM   3458  CE3 TRP A 240      36.552  28.767  24.313  1.00 13.16           C  
ATOM   3459  CZ2 TRP A 240      36.168  29.193  27.073  1.00 13.05           C  
ATOM   3460  CZ3 TRP A 240      36.134  29.995  24.804  1.00 12.51           C  
ATOM   3461  CH2 TRP A 240      35.954  30.197  26.170  1.00 12.70           C  
ATOM   3462  H   TRP A 240      38.248  27.601  22.217  1.00 13.31           H  
ATOM   3463  HA  TRP A 240      39.641  25.938  24.227  1.00 12.86           H  
ATOM   3464  HB3 TRP A 240      37.477  24.567  23.944  1.00 13.05           H  
ATOM   3465  HB2 TRP A 240      36.865  25.925  23.016  1.00 13.05           H  
ATOM   3466  HD1 TRP A 240      37.524  24.798  26.479  1.00 11.83           H  
ATOM   3467  HE1 TRP A 240      36.850  26.562  28.224  1.00 11.57           H  
ATOM   3468  HE3 TRP A 240      36.705  28.616  23.255  1.00 13.16           H  
ATOM   3469  HZ2 TRP A 240      36.031  29.333  28.135  1.00 13.05           H  
ATOM   3470  HZ3 TRP A 240      35.943  30.812  24.124  1.00 12.51           H  
ATOM   3471  HH2 TRP A 240      35.638  31.172  26.511  1.00 12.70           H  
ATOM   3472  N   MET A 241      39.872  25.396  21.150  1.00 13.44           N  
ATOM   3473  CA  MET A 241      40.186  24.466  20.064  1.00 13.89           C  
ATOM   3474  C   MET A 241      41.664  24.067  19.939  1.00 14.27           C  
ATOM   3475  O   MET A 241      42.558  24.918  20.065  1.00 14.90           O  
ATOM   3476  CB  MET A 241      39.661  25.001  18.730  1.00 13.96           C  
ATOM   3477  CG  MET A 241      38.251  24.595  18.448  1.00 13.81           C  
ATOM   3478  SD  MET A 241      37.426  25.711  17.332  1.00 15.97           S  
ATOM   3479  CE  MET A 241      37.933  25.093  15.814  1.00 17.04           C  
ATOM   3480  H   MET A 241      39.975  26.387  20.985  1.00 13.44           H  
ATOM   3481  HA  MET A 241      39.633  23.550  20.270  1.00 13.89           H  
ATOM   3482  HB3 MET A 241      40.306  24.655  17.922  1.00 13.96           H  
ATOM   3483  HB2 MET A 241      39.733  26.089  18.723  1.00 13.96           H  
ATOM   3484  HG3 MET A 241      37.695  24.542  19.384  1.00 13.81           H  
ATOM   3485  HG2 MET A 241      38.241  23.589  18.028  1.00 13.81           H  
ATOM   3486  HE1 MET A 241      37.496  25.690  15.014  1.00 17.04           H  
ATOM   3487  HE2 MET A 241      39.020  25.137  15.748  1.00 17.04           H  
ATOM   3488  HE3 MET A 241      37.605  24.058  15.715  1.00 17.04           H  
ATOM   3489  N   ALA A 242      41.910  22.778  19.685  1.00 14.29           N  
ATOM   3490  CA  ALA A 242      43.264  22.265  19.455  1.00 14.26           C  
ATOM   3491  C   ALA A 242      43.772  22.766  18.120  1.00 14.03           C  
ATOM   3492  O   ALA A 242      42.983  22.940  17.203  1.00 14.86           O  
ATOM   3493  CB  ALA A 242      43.281  20.739  19.490  1.00 14.40           C  
ATOM   3494  H   ALA A 242      41.148  22.117  19.646  1.00 14.29           H  
ATOM   3495  HA  ALA A 242      43.919  22.640  20.242  1.00 14.26           H  
ATOM   3496  HB1 ALA A 242      44.296  20.382  19.317  1.00 14.40           H  
ATOM   3497  HB2 ALA A 242      42.936  20.394  20.465  1.00 14.40           H  
ATOM   3498  HB3 ALA A 242      42.622  20.350  18.714  1.00 14.40           H  
ATOM   3499  N   PRO A 243      45.071  22.997  17.982  1.00 13.52           N  
ATOM   3500  CA  PRO A 243      45.574  23.641  16.781  1.00 12.95           C  
ATOM   3501  C   PRO A 243      45.223  22.833  15.550  1.00 12.62           C  
ATOM   3502  O   PRO A 243      44.843  23.425  14.558  1.00 12.69           O  
ATOM   3503  CB  PRO A 243      47.079  23.711  17.028  1.00 12.86           C  
ATOM   3504  CG  PRO A 243      47.352  22.680  18.014  1.00 13.11           C  
ATOM   3505  CD  PRO A 243      46.160  22.676  18.910  1.00 13.68           C  
ATOM   3506  HA  PRO A 243      45.163  24.647  16.697  1.00 12.95           H  
ATOM   3507  HB3 PRO A 243      47.332  24.686  17.445  1.00 12.86           H  
ATOM   3508  HB2 PRO A 243      47.608  23.477  16.104  1.00 12.86           H  
ATOM   3509  HG3 PRO A 243      48.236  22.955  18.590  1.00 13.11           H  
ATOM   3510  HG2 PRO A 243      47.432  21.714  17.515  1.00 13.11           H  
ATOM   3511  HD2 PRO A 243      46.011  21.671  19.304  1.00 13.68           H  
ATOM   3512  HD3 PRO A 243      46.257  23.479  19.640  1.00 13.68           H  
ATOM   3513  N   GLU A 244      45.284  21.511  15.615  1.00 12.78           N  
ATOM   3514  CA  GLU A 244      45.008  20.706  14.421  1.00 13.28           C  
ATOM   3515  C   GLU A 244      43.577  20.893  13.857  1.00 13.00           C  
ATOM   3516  O   GLU A 244      43.309  20.610  12.683  1.00 12.40           O  
ATOM   3517  CB  GLU A 244      45.323  19.229  14.674  1.00 13.49           C  
ATOM   3518  CG  GLU A 244      44.254  18.496  15.471  1.00 14.92           C  
ATOM   3519  CD  GLU A 244      44.611  18.401  16.930  1.00 16.24           C  
ATOM   3520  OE1 GLU A 244      45.621  19.034  17.328  1.00 15.65           O  
ATOM   3521  OE2 GLU A 244      43.888  17.679  17.658  1.00 16.77           O1-
ATOM   3522  H   GLU A 244      45.520  21.059  16.487  1.00 12.78           H  
ATOM   3523  HA  GLU A 244      45.697  21.046  13.648  1.00 13.28           H  
ATOM   3524  HB3 GLU A 244      46.279  19.147  15.191  1.00 13.49           H  
ATOM   3525  HB2 GLU A 244      45.473  18.723  13.720  1.00 13.49           H  
ATOM   3526  HG3 GLU A 244      44.122  17.494  15.064  1.00 14.92           H  
ATOM   3527  HG2 GLU A 244      43.302  19.015  15.364  1.00 14.92           H  
ATOM   3528  N   SER A 245      42.678  21.369  14.713  1.00 12.79           N  
ATOM   3529  CA  SER A 245      41.285  21.554  14.354  1.00 12.76           C  
ATOM   3530  C   SER A 245      41.088  22.930  13.750  1.00 12.45           C  
ATOM   3531  O   SER A 245      40.245  23.114  12.878  1.00 12.43           O  
ATOM   3532  CB  SER A 245      40.379  21.356  15.581  1.00 13.22           C  
ATOM   3533  OG  SER A 245      40.518  20.051  16.148  1.00 12.73           O  
ATOM   3534  H   SER A 245      42.956  21.616  15.652  1.00 12.79           H  
ATOM   3535  HA  SER A 245      41.020  20.808  13.605  1.00 12.76           H  
ATOM   3536  HB3 SER A 245      39.340  21.518  15.294  1.00 13.22           H  
ATOM   3537  HB2 SER A 245      40.620  22.106  16.334  1.00 13.22           H  
ATOM   3538  HG  SER A 245      40.714  19.419  15.425  1.00 12.73           H  
ATOM   3539  N   LEU A 246      41.881  23.886  14.215  1.00 12.26           N  
ATOM   3540  CA  LEU A 246      41.870  25.245  13.688  1.00 12.26           C  
ATOM   3541  C   LEU A 246      42.461  25.226  12.289  1.00 13.10           C  
ATOM   3542  O   LEU A 246      41.881  25.778  11.351  1.00 13.37           O  
ATOM   3543  CB  LEU A 246      42.638  26.208  14.613  1.00  0.00           C  
ATOM   3544  CG  LEU A 246      43.392  27.440  14.055  1.00  0.00           C  
ATOM   3545  CD1 LEU A 246      42.480  28.357  13.243  1.00  0.00           C  
ATOM   3546  CD2 LEU A 246      44.064  28.220  15.185  1.00  0.00           C  
ATOM   3547  H   LEU A 246      42.527  23.686  14.965  1.00 12.26           H  
ATOM   3548  HA  LEU A 246      40.835  25.581  13.621  1.00 12.26           H  
ATOM   3549  HB3 LEU A 246      43.322  25.629  15.232  1.00  0.00           H  
ATOM   3550  HB2 LEU A 246      41.971  26.536  15.410  1.00  0.00           H  
ATOM   3551  HG  LEU A 246      44.176  27.077  13.390  1.00  0.00           H  
ATOM   3552 HD11 LEU A 246      43.054  29.206  12.873  1.00  0.00           H  
ATOM   3553 HD12 LEU A 246      42.066  27.804  12.400  1.00  0.00           H  
ATOM   3554 HD13 LEU A 246      41.668  28.716  13.876  1.00  0.00           H  
ATOM   3555 HD21 LEU A 246      44.588  29.081  14.771  1.00  0.00           H  
ATOM   3556 HD22 LEU A 246      43.307  28.561  15.892  1.00  0.00           H  
ATOM   3557 HD23 LEU A 246      44.776  27.575  15.699  1.00  0.00           H  
ATOM   3558  N   PHE A 247      43.601  24.562  12.137  1.00 13.90           N  
ATOM   3559  CA  PHE A 247      44.402  24.756  10.935  1.00 14.53           C  
ATOM   3560  C   PHE A 247      44.080  23.741   9.855  1.00 15.03           C  
ATOM   3561  O   PHE A 247      44.068  24.073   8.656  1.00 15.36           O  
ATOM   3562  CB  PHE A 247      45.907  24.790  11.261  1.00 14.55           C  
ATOM   3563  CG  PHE A 247      46.275  25.805  12.305  1.00 14.46           C  
ATOM   3564  CD1 PHE A 247      46.832  25.406  13.511  1.00 14.33           C  
ATOM   3565  CD2 PHE A 247      46.057  27.159  12.088  1.00 15.49           C  
ATOM   3566  CE1 PHE A 247      47.163  26.339  14.501  1.00 14.80           C  
ATOM   3567  CE2 PHE A 247      46.381  28.102  13.070  1.00 17.05           C  
ATOM   3568  CZ  PHE A 247      46.939  27.684  14.284  1.00 15.80           C  
ATOM   3569  H   PHE A 247      43.913  23.923  12.854  1.00 13.90           H  
ATOM   3570  HA  PHE A 247      44.142  25.736  10.536  1.00 14.53           H  
ATOM   3571  HB3 PHE A 247      46.470  24.989  10.349  1.00 14.55           H  
ATOM   3572  HB2 PHE A 247      46.228  23.801  11.589  1.00 14.55           H  
ATOM   3573  HD1 PHE A 247      47.018  24.359  13.700  1.00 14.33           H  
ATOM   3574  HD2 PHE A 247      45.633  27.495  11.153  1.00 15.49           H  
ATOM   3575  HE1 PHE A 247      47.593  26.007  15.434  1.00 14.80           H  
ATOM   3576  HE2 PHE A 247      46.201  29.152  12.891  1.00 17.05           H  
ATOM   3577  HZ  PHE A 247      47.194  28.404  15.048  1.00 15.80           H  
ATOM   3578  N   GLU A 248      43.799  22.513  10.283  1.00 15.09           N  
ATOM   3579  CA  GLU A 248      43.619  21.409   9.358  1.00 14.99           C  
ATOM   3580  C   GLU A 248      42.202  20.878   9.421  1.00 15.27           C  
ATOM   3581  O   GLU A 248      41.903  19.844   8.865  1.00 15.15           O  
ATOM   3582  CB  GLU A 248      44.666  20.315   9.636  1.00  0.00           C  
ATOM   3583  CG  GLU A 248      46.093  20.579   9.131  1.00  0.00           C  
ATOM   3584  CD  GLU A 248      47.122  19.488   9.412  1.00  0.00           C  
ATOM   3585  OE1 GLU A 248      47.265  18.586   8.556  1.00  0.00           O  
ATOM   3586  OE2 GLU A 248      47.755  19.580  10.484  1.00  0.00           O1-
ATOM   3587  H   GLU A 248      43.706  22.332  11.272  1.00 15.09           H  
ATOM   3588  HA  GLU A 248      43.790  21.787   8.350  1.00 14.99           H  
ATOM   3589  HB3 GLU A 248      44.311  19.368   9.230  1.00  0.00           H  
ATOM   3590  HB2 GLU A 248      44.696  20.111  10.706  1.00  0.00           H  
ATOM   3591  HG3 GLU A 248      46.450  21.524   9.541  1.00  0.00           H  
ATOM   3592  HG2 GLU A 248      46.064  20.778   8.060  1.00  0.00           H  
ATOM   3593  N   GLY A 249      41.329  21.620  10.097  1.00 16.27           N  
ATOM   3594  CA  GLY A 249      39.903  21.287  10.282  1.00 17.10           C  
ATOM   3595  C   GLY A 249      39.582  19.879  10.769  1.00 17.04           C  
ATOM   3596  O   GLY A 249      38.531  19.338  10.439  1.00 16.99           O  
ATOM   3597  H   GLY A 249      41.628  22.482  10.530  1.00 16.27           H  
ATOM   3598  HA3 GLY A 249      39.367  21.476   9.352  1.00 17.10           H  
ATOM   3599  HA2 GLY A 249      39.450  22.012  10.958  1.00 17.10           H  
ATOM   3600  N   ILE A 250      40.459  19.295  11.574  1.00 17.28           N  
ATOM   3601  CA  ILE A 250      40.272  17.908  11.995  1.00 17.24           C  
ATOM   3602  C   ILE A 250      40.060  17.809  13.496  1.00 16.93           C  
ATOM   3603  O   ILE A 250      40.853  18.295  14.280  1.00 17.01           O  
ATOM   3604  CB  ILE A 250      41.398  16.988  11.487  1.00  0.00           C  
ATOM   3605  CG1 ILE A 250      42.787  17.550  11.852  1.00  0.00           C  
ATOM   3606  CG2 ILE A 250      41.271  16.744   9.972  1.00  0.00           C  
ATOM   3607  CD1 ILE A 250      44.029  16.753  11.421  1.00  0.00           C  
ATOM   3608  H   ILE A 250      41.264  19.809  11.901  1.00 17.28           H  
ATOM   3609  HA  ILE A 250      39.351  17.561  11.526  1.00 17.24           H  
ATOM   3610  HB  ILE A 250      41.289  16.026  11.987  1.00  0.00           H  
ATOM   3611 HG13 ILE A 250      42.830  17.724  12.927  1.00  0.00           H  
ATOM   3612 HG12 ILE A 250      42.869  18.570  11.476  1.00  0.00           H  
ATOM   3613 HG21 ILE A 250      42.078  16.091   9.640  1.00  0.00           H  
ATOM   3614 HG22 ILE A 250      40.312  16.272   9.759  1.00  0.00           H  
ATOM   3615 HG23 ILE A 250      41.333  17.695   9.444  1.00  0.00           H  
ATOM   3616 HD11 ILE A 250      44.928  17.275  11.749  1.00  0.00           H  
ATOM   3617 HD12 ILE A 250      44.000  15.761  11.872  1.00  0.00           H  
ATOM   3618 HD13 ILE A 250      44.041  16.657  10.335  1.00  0.00           H  
ATOM   3619  N   TYR A 251      38.963  17.194  13.885  1.00 17.33           N  
ATOM   3620  CA  TYR A 251      38.735  16.879  15.289  1.00 18.07           C  
ATOM   3621  C   TYR A 251      38.880  15.383  15.448  1.00 18.13           C  
ATOM   3622  O   TYR A 251      38.483  14.595  14.563  1.00 17.82           O  
ATOM   3623  CB  TYR A 251      37.343  17.334  15.750  1.00 18.28           C  
ATOM   3624  CG  TYR A 251      37.012  18.758  15.344  1.00 19.85           C  
ATOM   3625  CD1 TYR A 251      36.922  19.116  13.993  1.00 20.78           C  
ATOM   3626  CD2 TYR A 251      36.824  19.752  16.305  1.00 20.31           C  
ATOM   3627  CE1 TYR A 251      36.644  20.414  13.615  1.00 22.42           C  
ATOM   3628  CE2 TYR A 251      36.542  21.063  15.938  1.00 22.15           C  
ATOM   3629  CZ  TYR A 251      36.452  21.382  14.594  1.00 24.02           C  
ATOM   3630  OH  TYR A 251      36.181  22.670  14.210  1.00 26.62           O  
ATOM   3631  H   TYR A 251      38.263  16.933  13.206  1.00 17.33           H  
ATOM   3632  HA  TYR A 251      39.492  17.377  15.894  1.00 18.07           H  
ATOM   3633  HB3 TYR A 251      37.272  17.241  16.834  1.00 18.28           H  
ATOM   3634  HB2 TYR A 251      36.589  16.658  15.346  1.00 18.28           H  
ATOM   3635  HD1 TYR A 251      37.071  18.371  13.226  1.00 20.78           H  
ATOM   3636  HD2 TYR A 251      36.897  19.509  17.355  1.00 20.31           H  
ATOM   3637  HE1 TYR A 251      36.578  20.669  12.568  1.00 22.42           H  
ATOM   3638  HE2 TYR A 251      36.396  21.817  16.697  1.00 22.15           H  
ATOM   3639  HH  TYR A 251      36.731  22.924  13.459  1.00 26.62           H  
ATOM   3640  N   THR A 252      39.464  15.002  16.579  1.00 18.08           N  
ATOM   3641  CA  THR A 252      39.671  13.597  16.911  1.00 18.11           C  
ATOM   3642  C   THR A 252      39.331  13.378  18.355  1.00 17.32           C  
ATOM   3643  O   THR A 252      38.932  14.310  19.025  1.00 17.05           O  
ATOM   3644  CB  THR A 252      41.124  13.222  16.687  1.00 18.53           C  
ATOM   3645  OG1 THR A 252      41.945  14.387  16.885  1.00 19.10           O  
ATOM   3646  CG2 THR A 252      41.350  12.785  15.220  1.00 18.64           C  
ATOM   3647  H   THR A 252      39.781  15.695  17.242  1.00 18.08           H  
ATOM   3648  HA  THR A 252      39.031  12.975  16.285  1.00 18.11           H  
ATOM   3649  HB  THR A 252      41.421  12.427  17.371  1.00 18.53           H  
ATOM   3650  HG1 THR A 252      41.742  14.838  17.706  1.00 19.10           H  
ATOM   3651 HG21 THR A 252      42.397  12.519  15.077  1.00 18.64           H  
ATOM   3652 HG22 THR A 252      40.723  11.922  14.997  1.00 18.64           H  
ATOM   3653 HG23 THR A 252      41.089  13.605  14.552  1.00 18.64           H  
ATOM   3654  N   ILE A 253      39.495  12.152  18.841  1.00 17.16           N  
ATOM   3655  CA  ILE A 253      39.272  11.875  20.261  1.00 16.93           C  
ATOM   3656  C   ILE A 253      40.194  12.693  21.138  1.00 17.09           C  
ATOM   3657  O   ILE A 253      39.798  13.177  22.190  1.00 16.81           O  
ATOM   3658  CB  ILE A 253      39.469  10.381  20.580  1.00  0.00           C  
ATOM   3659  CG1 ILE A 253      38.116   9.662  20.751  1.00  0.00           C  
ATOM   3660  CG2 ILE A 253      40.365  10.194  21.818  1.00  0.00           C  
ATOM   3661  CD1 ILE A 253      38.128   8.159  21.071  1.00  0.00           C  
ATOM   3662  H   ILE A 253      39.776  11.400  18.229  1.00 17.16           H  
ATOM   3663  HA  ILE A 253      38.244  12.143  20.504  1.00 16.93           H  
ATOM   3664  HB  ILE A 253      39.980   9.926  19.731  1.00  0.00           H  
ATOM   3665 HG13 ILE A 253      37.506   9.833  19.864  1.00  0.00           H  
ATOM   3666 HG12 ILE A 253      37.528  10.183  21.507  1.00  0.00           H  
ATOM   3667 HG21 ILE A 253      40.488   9.130  22.021  1.00  0.00           H  
ATOM   3668 HG22 ILE A 253      41.341  10.643  21.632  1.00  0.00           H  
ATOM   3669 HG23 ILE A 253      39.902  10.677  22.679  1.00  0.00           H  
ATOM   3670 HD11 ILE A 253      37.103   7.798  21.161  1.00  0.00           H  
ATOM   3671 HD12 ILE A 253      38.633   7.620  20.269  1.00  0.00           H  
ATOM   3672 HD13 ILE A 253      38.656   7.991  22.010  1.00  0.00           H  
ATOM   3673  N   LYS A 254      41.426  12.866  20.689  1.00 17.55           N  
ATOM   3674  CA  LYS A 254      42.399  13.581  21.478  1.00 18.26           C  
ATOM   3675  C   LYS A 254      42.318  15.098  21.254  1.00 18.24           C  
ATOM   3676  O   LYS A 254      43.155  15.846  21.731  1.00 18.86           O  
ATOM   3677  CB  LYS A 254      43.809  13.014  21.228  1.00  0.00           C  
ATOM   3678  CG  LYS A 254      43.988  11.583  21.746  1.00  0.00           C  
ATOM   3679  CD  LYS A 254      45.391  11.001  21.532  1.00  0.00           C  
ATOM   3680  CE  LYS A 254      45.583   9.560  22.023  1.00  0.00           C  
ATOM   3681  NZ  LYS A 254      46.946   9.050  21.794  1.00  0.00           N1+
ATOM   3682  H   LYS A 254      41.691  12.496  19.787  1.00 17.55           H  
ATOM   3683  HA  LYS A 254      42.160  13.398  22.526  1.00 18.26           H  
ATOM   3684  HB3 LYS A 254      44.549  13.664  21.696  1.00  0.00           H  
ATOM   3685  HB2 LYS A 254      44.026  13.042  20.160  1.00  0.00           H  
ATOM   3686  HG3 LYS A 254      43.252  10.933  21.273  1.00  0.00           H  
ATOM   3687  HG2 LYS A 254      43.741  11.550  22.807  1.00  0.00           H  
ATOM   3688  HD3 LYS A 254      46.126  11.646  22.013  1.00  0.00           H  
ATOM   3689  HD2 LYS A 254      45.647  11.058  20.474  1.00  0.00           H  
ATOM   3690  HE3 LYS A 254      44.864   8.909  21.525  1.00  0.00           H  
ATOM   3691  HE2 LYS A 254      45.350   9.506  23.086  1.00  0.00           H  
ATOM   3692  HZ1 LYS A 254      47.610   9.632  22.284  1.00  0.00           H  
ATOM   3693  HZ2 LYS A 254      47.013   8.102  22.136  1.00  0.00           H  
ATOM   3694  HZ3 LYS A 254      47.150   9.066  20.805  1.00  0.00           H  
ATOM   3695  N   SER A 255      41.291  15.558  20.558  1.00 18.12           N  
ATOM   3696  CA  SER A 255      41.059  16.980  20.435  1.00 18.05           C  
ATOM   3697  C   SER A 255      40.061  17.537  21.439  1.00 17.98           C  
ATOM   3698  O   SER A 255      40.059  18.726  21.711  1.00 17.84           O  
ATOM   3699  CB  SER A 255      40.597  17.311  19.045  1.00 18.39           C  
ATOM   3700  OG  SER A 255      40.891  18.669  18.787  1.00 21.24           O  
ATOM   3701  H   SER A 255      40.659  14.914  20.105  1.00 18.12           H  
ATOM   3702  HA  SER A 255      42.010  17.486  20.598  1.00 18.05           H  
ATOM   3703  HB3 SER A 255      39.521  17.152  18.973  1.00 18.39           H  
ATOM   3704  HB2 SER A 255      41.125  16.683  18.328  1.00 18.39           H  
ATOM   3705  HG  SER A 255      40.937  18.852  17.836  1.00 21.24           H  
ATOM   3706  N   ASP A 256      39.187  16.688  21.972  1.00 18.30           N  
ATOM   3707  CA  ASP A 256      38.394  17.061  23.137  1.00 18.24           C  
ATOM   3708  C   ASP A 256      39.370  17.135  24.294  1.00 17.95           C  
ATOM   3709  O   ASP A 256      39.222  17.937  25.198  1.00 17.69           O  
ATOM   3710  CB  ASP A 256      37.307  16.034  23.427  1.00 18.53           C  
ATOM   3711  CG  ASP A 256      36.069  16.192  22.534  1.00 20.86           C  
ATOM   3712  OD1 ASP A 256      35.245  15.257  22.518  1.00 22.69           O  
ATOM   3713  OD2 ASP A 256      35.807  17.197  21.825  1.00 24.67           O1-
ATOM   3714  H   ASP A 256      39.065  15.770  21.570  1.00 18.30           H  
ATOM   3715  HA  ASP A 256      37.941  18.039  22.975  1.00 18.24           H  
ATOM   3716  HB3 ASP A 256      37.010  16.107  24.473  1.00 18.53           H  
ATOM   3717  HB2 ASP A 256      37.715  15.031  23.305  1.00 18.53           H  
ATOM   3718  N   VAL A 257      40.399  16.297  24.251  1.00 18.03           N  
ATOM   3719  CA  VAL A 257      41.430  16.353  25.270  1.00 17.57           C  
ATOM   3720  C   VAL A 257      42.033  17.745  25.346  1.00 17.74           C  
ATOM   3721  O   VAL A 257      42.142  18.304  26.451  1.00 18.88           O  
ATOM   3722  CB  VAL A 257      42.477  15.269  25.097  1.00 17.01           C  
ATOM   3723  CG1 VAL A 257      43.513  15.362  26.182  1.00 15.43           C  
ATOM   3724  CG2 VAL A 257      41.786  13.952  25.184  1.00 17.55           C  
ATOM   3725  H   VAL A 257      40.466  15.617  23.507  1.00 18.03           H  
ATOM   3726  HA  VAL A 257      40.940  16.169  26.226  1.00 17.57           H  
ATOM   3727  HB  VAL A 257      42.954  15.371  24.122  1.00 17.01           H  
ATOM   3728 HG11 VAL A 257      44.257  14.577  26.043  1.00 15.43           H  
ATOM   3729 HG12 VAL A 257      44.000  16.336  26.137  1.00 15.43           H  
ATOM   3730 HG13 VAL A 257      43.034  15.240  27.154  1.00 15.43           H  
ATOM   3731 HG21 VAL A 257      42.514  13.150  25.063  1.00 17.55           H  
ATOM   3732 HG22 VAL A 257      41.302  13.859  26.156  1.00 17.55           H  
ATOM   3733 HG23 VAL A 257      41.035  13.882  24.397  1.00 17.55           H  
ATOM   3734  N   TRP A 258      42.374  18.335  24.199  1.00 16.64           N  
ATOM   3735  CA  TRP A 258      42.865  19.691  24.223  1.00 15.45           C  
ATOM   3736  C   TRP A 258      41.877  20.575  25.007  1.00 15.29           C  
ATOM   3737  O   TRP A 258      42.256  21.262  25.951  1.00 14.59           O  
ATOM   3738  CB  TRP A 258      43.111  20.212  22.814  1.00 14.98           C  
ATOM   3739  CG  TRP A 258      43.571  21.670  22.792  1.00 15.26           C  
ATOM   3740  CD1 TRP A 258      42.816  22.790  23.078  1.00 14.30           C  
ATOM   3741  CD2 TRP A 258      44.879  22.152  22.487  1.00 14.83           C  
ATOM   3742  NE1 TRP A 258      43.580  23.924  22.968  1.00 14.24           N  
ATOM   3743  CE2 TRP A 258      44.847  23.569  22.596  1.00 14.87           C  
ATOM   3744  CE3 TRP A 258      46.074  21.537  22.106  1.00 13.36           C  
ATOM   3745  CZ2 TRP A 258      45.955  24.367  22.338  1.00 14.12           C  
ATOM   3746  CZ3 TRP A 258      47.162  22.324  21.860  1.00 14.25           C  
ATOM   3747  CH2 TRP A 258      47.100  23.733  21.972  1.00 14.44           C  
ATOM   3748  H   TRP A 258      42.287  17.832  23.327  1.00 16.64           H  
ATOM   3749  HA  TRP A 258      43.816  19.696  24.755  1.00 15.45           H  
ATOM   3750  HB3 TRP A 258      42.199  20.111  22.226  1.00 14.98           H  
ATOM   3751  HB2 TRP A 258      43.858  19.589  22.323  1.00 14.98           H  
ATOM   3752  HD1 TRP A 258      41.774  22.686  23.342  1.00 14.30           H  
ATOM   3753  HE1 TRP A 258      43.171  24.828  23.155  1.00 14.24           H  
ATOM   3754  HE3 TRP A 258      46.122  20.462  22.012  1.00 13.36           H  
ATOM   3755  HZ2 TRP A 258      45.881  25.440  22.432  1.00 14.12           H  
ATOM   3756  HZ3 TRP A 258      48.100  21.873  21.572  1.00 14.25           H  
ATOM   3757  HH2 TRP A 258      47.990  24.306  21.759  1.00 14.44           H  
ATOM   3758  N   SER A 259      40.602  20.537  24.642  1.00 15.34           N  
ATOM   3759  CA  SER A 259      39.657  21.475  25.238  1.00 15.74           C  
ATOM   3760  C   SER A 259      39.495  21.279  26.719  1.00 16.16           C  
ATOM   3761  O   SER A 259      39.422  22.268  27.436  1.00 17.03           O  
ATOM   3762  CB  SER A 259      38.312  21.400  24.581  1.00 15.25           C  
ATOM   3763  OG  SER A 259      38.507  21.264  23.215  1.00 16.47           O  
ATOM   3764  H   SER A 259      40.293  19.862  23.957  1.00 15.34           H  
ATOM   3765  HA  SER A 259      40.046  22.481  25.079  1.00 15.74           H  
ATOM   3766  HB3 SER A 259      37.760  22.319  24.779  1.00 15.25           H  
ATOM   3767  HB2 SER A 259      37.772  20.532  24.959  1.00 15.25           H  
ATOM   3768  HG  SER A 259      38.790  22.130  22.879  1.00 16.47           H  
ATOM   3769  N   TYR A 260      39.421  20.014  27.148  1.00 15.90           N  
ATOM   3770  CA  TYR A 260      39.481  19.609  28.544  1.00 15.45           C  
ATOM   3771  C   TYR A 260      40.633  20.265  29.279  1.00 15.97           C  
ATOM   3772  O   TYR A 260      40.527  20.549  30.467  1.00 16.28           O  
ATOM   3773  CB  TYR A 260      39.672  18.109  28.637  1.00 15.23           C  
ATOM   3774  CG  TYR A 260      39.799  17.631  30.044  1.00 13.55           C  
ATOM   3775  CD1 TYR A 260      38.670  17.340  30.814  1.00 12.12           C  
ATOM   3776  CD2 TYR A 260      41.044  17.503  30.630  1.00 13.27           C  
ATOM   3777  CE1 TYR A 260      38.787  16.906  32.133  1.00  9.87           C  
ATOM   3778  CE2 TYR A 260      41.177  17.063  31.946  1.00 11.70           C  
ATOM   3779  CZ  TYR A 260      40.054  16.765  32.689  1.00 10.05           C  
ATOM   3780  OH  TYR A 260      40.223  16.325  33.979  1.00  8.74           O  
ATOM   3781  H   TYR A 260      39.316  19.261  26.483  1.00 15.90           H  
ATOM   3782  HA  TYR A 260      38.546  19.880  29.034  1.00 15.45           H  
ATOM   3783  HB3 TYR A 260      40.561  17.821  28.075  1.00 15.23           H  
ATOM   3784  HB2 TYR A 260      38.832  17.606  28.158  1.00 15.23           H  
ATOM   3785  HD1 TYR A 260      37.683  17.450  30.389  1.00 12.12           H  
ATOM   3786  HD2 TYR A 260      41.933  17.745  30.067  1.00 13.27           H  
ATOM   3787  HE1 TYR A 260      37.901  16.684  32.709  1.00  9.87           H  
ATOM   3788  HE2 TYR A 260      42.159  16.956  32.383  1.00 11.70           H  
ATOM   3789  HH  TYR A 260      39.400  16.091  34.431  1.00  8.74           H  
ATOM   3790  N   GLY A 261      41.742  20.484  28.584  1.00 16.13           N  
ATOM   3791  CA  GLY A 261      42.824  21.271  29.146  1.00 16.71           C  
ATOM   3792  C   GLY A 261      42.440  22.731  29.392  1.00 16.86           C  
ATOM   3793  O   GLY A 261      42.557  23.227  30.511  1.00 17.54           O  
ATOM   3794  H   GLY A 261      41.839  20.102  27.654  1.00 16.13           H  
ATOM   3795  HA3 GLY A 261      43.685  21.231  28.479  1.00 16.71           H  
ATOM   3796  HA2 GLY A 261      43.151  20.820  30.083  1.00 16.71           H  
ATOM   3797  N   ILE A 262      41.975  23.426  28.359  1.00 16.66           N  
ATOM   3798  CA  ILE A 262      41.493  24.788  28.529  1.00 16.61           C  
ATOM   3799  C   ILE A 262      40.445  24.859  29.651  1.00 16.80           C  
ATOM   3800  O   ILE A 262      40.229  25.915  30.251  1.00 16.89           O  
ATOM   3801  CB  ILE A 262      40.936  25.319  27.188  1.00 16.54           C  
ATOM   3802  CG1 ILE A 262      42.054  25.330  26.134  1.00 17.02           C  
ATOM   3803  CG2 ILE A 262      40.295  26.707  27.345  1.00 15.20           C  
ATOM   3804  CD1 ILE A 262      43.246  26.268  26.448  1.00 15.88           C  
ATOM   3805  H   ILE A 262      41.953  23.010  27.439  1.00 16.66           H  
ATOM   3806  HA  ILE A 262      42.339  25.413  28.816  1.00 16.61           H  
ATOM   3807  HB  ILE A 262      40.163  24.629  26.849  1.00 16.54           H  
ATOM   3808 HG13 ILE A 262      41.633  25.595  25.164  1.00 17.02           H  
ATOM   3809 HG12 ILE A 262      42.423  24.315  25.989  1.00 17.02           H  
ATOM   3810 HG21 ILE A 262      39.916  27.044  26.380  1.00 15.20           H  
ATOM   3811 HG22 ILE A 262      39.472  26.649  28.058  1.00 15.20           H  
ATOM   3812 HG23 ILE A 262      41.041  27.413  27.709  1.00 15.20           H  
ATOM   3813 HD11 ILE A 262      43.981  26.204  25.645  1.00 15.88           H  
ATOM   3814 HD12 ILE A 262      42.889  27.294  26.532  1.00 15.88           H  
ATOM   3815 HD13 ILE A 262      43.709  25.966  27.388  1.00 15.88           H  
ATOM   3816  N   LEU A 263      39.822  23.713  29.944  1.00 16.74           N  
ATOM   3817  CA  LEU A 263      38.791  23.606  30.971  1.00 16.03           C  
ATOM   3818  C   LEU A 263      39.360  23.380  32.357  1.00 15.80           C  
ATOM   3819  O   LEU A 263      38.835  23.895  33.340  1.00 16.20           O  
ATOM   3820  CB  LEU A 263      37.790  22.482  30.643  1.00  0.00           C  
ATOM   3821  CG  LEU A 263      36.426  22.374  31.366  1.00  0.00           C  
ATOM   3822  CD1 LEU A 263      35.516  21.325  30.731  1.00  0.00           C  
ATOM   3823  CD2 LEU A 263      36.623  22.080  32.853  1.00  0.00           C  
ATOM   3824  H   LEU A 263      40.059  22.868  29.445  1.00 16.74           H  
ATOM   3825  HA  LEU A 263      38.240  24.546  30.988  1.00 16.03           H  
ATOM   3826  HB3 LEU A 263      38.303  21.523  30.716  1.00  0.00           H  
ATOM   3827  HB2 LEU A 263      37.619  22.468  29.567  1.00  0.00           H  
ATOM   3828  HG  LEU A 263      35.928  23.340  31.282  1.00  0.00           H  
ATOM   3829 HD11 LEU A 263      34.571  21.287  31.273  1.00  0.00           H  
ATOM   3830 HD12 LEU A 263      35.327  21.589  29.691  1.00  0.00           H  
ATOM   3831 HD13 LEU A 263      36.000  20.349  30.775  1.00  0.00           H  
ATOM   3832 HD21 LEU A 263      35.651  22.008  33.342  1.00  0.00           H  
ATOM   3833 HD22 LEU A 263      37.158  21.138  32.970  1.00  0.00           H  
ATOM   3834 HD23 LEU A 263      37.200  22.884  33.310  1.00  0.00           H  
ATOM   3835  N   LEU A 264      40.421  22.601  32.451  1.00 15.53           N  
ATOM   3836  CA  LEU A 264      41.163  22.549  33.701  1.00 15.34           C  
ATOM   3837  C   LEU A 264      41.705  23.932  34.000  1.00 15.23           C  
ATOM   3838  O   LEU A 264      41.741  24.344  35.164  1.00 15.56           O  
ATOM   3839  CB  LEU A 264      42.314  21.544  33.644  1.00 15.51           C  
ATOM   3840  CG  LEU A 264      42.011  20.055  33.528  1.00 14.10           C  
ATOM   3841  CD1 LEU A 264      43.318  19.326  33.609  1.00 14.07           C  
ATOM   3842  CD2 LEU A 264      41.090  19.626  34.627  1.00 13.09           C  
ATOM   3843  H   LEU A 264      40.712  22.047  31.659  1.00 15.53           H  
ATOM   3844  HA  LEU A 264      40.482  22.258  34.501  1.00 15.34           H  
ATOM   3845  HB3 LEU A 264      42.969  21.707  34.500  1.00 15.51           H  
ATOM   3846  HB2 LEU A 264      42.995  21.831  32.843  1.00 15.51           H  
ATOM   3847  HG  LEU A 264      41.543  19.854  32.564  1.00 14.10           H  
ATOM   3848 HD11 LEU A 264      43.142  18.253  33.529  1.00 14.07           H  
ATOM   3849 HD12 LEU A 264      43.966  19.649  32.794  1.00 14.07           H  
ATOM   3850 HD13 LEU A 264      43.798  19.545  34.563  1.00 14.07           H  
ATOM   3851 HD21 LEU A 264      40.882  18.560  34.532  1.00 13.09           H  
ATOM   3852 HD22 LEU A 264      41.559  19.820  35.591  1.00 13.09           H  
ATOM   3853 HD23 LEU A 264      40.157  20.185  34.559  1.00 13.09           H  
ATOM   3854  N   TRP A 265      42.118  24.647  32.947  1.00 14.79           N  
ATOM   3855  CA  TRP A 265      42.517  26.054  33.085  1.00 14.29           C  
ATOM   3856  C   TRP A 265      41.380  26.942  33.613  1.00 13.95           C  
ATOM   3857  O   TRP A 265      41.584  27.781  34.451  1.00 13.71           O  
ATOM   3858  CB  TRP A 265      43.135  26.632  31.786  1.00 14.27           C  
ATOM   3859  CG  TRP A 265      43.891  27.913  32.065  1.00 13.00           C  
ATOM   3860  CD1 TRP A 265      45.210  28.034  32.402  1.00 12.26           C  
ATOM   3861  CD2 TRP A 265      43.349  29.237  32.087  1.00 11.51           C  
ATOM   3862  NE1 TRP A 265      45.517  29.353  32.642  1.00 12.60           N  
ATOM   3863  CE2 TRP A 265      44.391  30.113  32.451  1.00 12.05           C  
ATOM   3864  CE3 TRP A 265      42.085  29.775  31.842  1.00  9.30           C  
ATOM   3865  CZ2 TRP A 265      44.204  31.488  32.565  1.00 10.61           C  
ATOM   3866  CZ3 TRP A 265      41.907  31.129  31.966  1.00  9.17           C  
ATOM   3867  CH2 TRP A 265      42.953  31.970  32.320  1.00  8.67           C  
ATOM   3868  H   TRP A 265      42.160  24.221  32.032  1.00 14.79           H  
ATOM   3869  HA  TRP A 265      43.304  26.079  33.839  1.00 14.29           H  
ATOM   3870  HB3 TRP A 265      42.343  26.828  31.063  1.00 14.27           H  
ATOM   3871  HB2 TRP A 265      43.813  25.899  31.349  1.00 14.27           H  
ATOM   3872  HD1 TRP A 265      45.839  27.157  32.446  1.00 12.26           H  
ATOM   3873  HE1 TRP A 265      46.455  29.612  32.911  1.00 12.60           H  
ATOM   3874  HE3 TRP A 265      41.268  29.127  31.560  1.00  9.30           H  
ATOM   3875  HZ2 TRP A 265      45.032  32.125  32.838  1.00 10.61           H  
ATOM   3876  HZ3 TRP A 265      40.935  31.565  31.787  1.00  9.17           H  
ATOM   3877  HH2 TRP A 265      42.757  33.029  32.400  1.00  8.67           H  
ATOM   3878  N   GLU A 266      40.178  26.755  33.117  1.00 14.33           N  
ATOM   3879  CA  GLU A 266      39.070  27.564  33.572  1.00 14.76           C  
ATOM   3880  C   GLU A 266      38.722  27.240  35.025  1.00 14.81           C  
ATOM   3881  O   GLU A 266      38.368  28.131  35.809  1.00 14.36           O  
ATOM   3882  CB  GLU A 266      37.873  27.282  32.699  1.00 14.91           C  
ATOM   3883  CG  GLU A 266      38.048  27.746  31.281  1.00 16.19           C  
ATOM   3884  CD  GLU A 266      36.745  27.721  30.538  1.00 17.35           C  
ATOM   3885  OE1 GLU A 266      35.908  28.616  30.737  1.00 19.12           O  
ATOM   3886  OE2 GLU A 266      36.553  26.784  29.769  1.00 19.14           O1-
ATOM   3887  H   GLU A 266      40.026  26.044  32.416  1.00 14.33           H  
ATOM   3888  HA  GLU A 266      39.336  28.618  33.491  1.00 14.76           H  
ATOM   3889  HB3 GLU A 266      36.991  27.757  33.129  1.00 14.91           H  
ATOM   3890  HB2 GLU A 266      37.664  26.212  32.706  1.00 14.91           H  
ATOM   3891  HG3 GLU A 266      38.767  27.102  30.775  1.00 16.19           H  
ATOM   3892  HG2 GLU A 266      38.448  28.760  31.278  1.00 16.19           H  
ATOM   3893  N   ILE A 267      38.824  25.951  35.350  1.00 14.83           N  
ATOM   3894  CA  ILE A 267      38.452  25.386  36.643  1.00 14.67           C  
ATOM   3895  C   ILE A 267      39.296  25.960  37.769  1.00 14.49           C  
ATOM   3896  O   ILE A 267      38.791  26.371  38.816  1.00 14.16           O  
ATOM   3897  CB  ILE A 267      38.661  23.861  36.595  1.00  0.00           C  
ATOM   3898  CG1 ILE A 267      37.357  23.107  36.930  1.00  0.00           C  
ATOM   3899  CG2 ILE A 267      39.811  23.430  37.521  1.00  0.00           C  
ATOM   3900  CD1 ILE A 267      37.385  21.570  36.924  1.00  0.00           C  
ATOM   3901  H   ILE A 267      39.181  25.287  34.677  1.00 14.83           H  
ATOM   3902  HA  ILE A 267      37.401  25.598  36.838  1.00 14.67           H  
ATOM   3903  HB  ILE A 267      38.942  23.598  35.575  1.00  0.00           H  
ATOM   3904 HG13 ILE A 267      36.565  23.452  36.266  1.00  0.00           H  
ATOM   3905 HG12 ILE A 267      36.982  23.453  37.893  1.00  0.00           H  
ATOM   3906 HG21 ILE A 267      39.936  22.349  37.467  1.00  0.00           H  
ATOM   3907 HG22 ILE A 267      40.734  23.918  37.207  1.00  0.00           H  
ATOM   3908 HG23 ILE A 267      39.580  23.718  38.547  1.00  0.00           H  
ATOM   3909 HD11 ILE A 267      36.397  21.187  37.178  1.00  0.00           H  
ATOM   3910 HD12 ILE A 267      37.668  21.215  35.933  1.00  0.00           H  
ATOM   3911 HD13 ILE A 267      38.110  21.216  37.657  1.00  0.00           H  
ATOM   3912  N   PHE A 268      40.593  25.998  37.522  1.00 14.30           N  
ATOM   3913  CA  PHE A 268      41.550  26.278  38.564  1.00 14.17           C  
ATOM   3914  C   PHE A 268      41.900  27.741  38.654  1.00 14.24           C  
ATOM   3915  O   PHE A 268      42.489  28.190  39.641  1.00 14.44           O  
ATOM   3916  CB  PHE A 268      42.764  25.390  38.366  1.00 13.89           C  
ATOM   3917  CG  PHE A 268      42.519  23.979  38.804  1.00 13.15           C  
ATOM   3918  CD1 PHE A 268      42.317  22.970  37.864  1.00 10.98           C  
ATOM   3919  CD2 PHE A 268      42.449  23.669  40.171  1.00 12.18           C  
ATOM   3920  CE1 PHE A 268      42.067  21.680  38.261  1.00  9.15           C  
ATOM   3921  CE2 PHE A 268      42.214  22.381  40.587  1.00 11.45           C  
ATOM   3922  CZ  PHE A 268      42.010  21.376  39.618  1.00 11.15           C  
ATOM   3923  H   PHE A 268      40.934  25.829  36.587  1.00 14.30           H  
ATOM   3924  HA  PHE A 268      41.091  25.995  39.511  1.00 14.17           H  
ATOM   3925  HB3 PHE A 268      43.608  25.800  38.921  1.00 13.89           H  
ATOM   3926  HB2 PHE A 268      43.051  25.398  37.315  1.00 13.89           H  
ATOM   3927  HD1 PHE A 268      42.356  23.199  36.809  1.00 10.98           H  
ATOM   3928  HD2 PHE A 268      42.580  24.447  40.909  1.00 12.18           H  
ATOM   3929  HE1 PHE A 268      41.916  20.907  37.522  1.00  9.15           H  
ATOM   3930  HE2 PHE A 268      42.188  22.151  41.642  1.00 11.45           H  
ATOM   3931  HZ  PHE A 268      41.808  20.364  39.937  1.00 11.15           H  
ATOM   3932  N   SER A 269      41.501  28.491  37.633  1.00 14.14           N  
ATOM   3933  CA  SER A 269      41.628  29.938  37.667  1.00 14.52           C  
ATOM   3934  C   SER A 269      40.370  30.538  38.285  1.00 14.83           C  
ATOM   3935  O   SER A 269      40.184  31.756  38.303  1.00 15.05           O  
ATOM   3936  CB  SER A 269      41.915  30.506  36.272  1.00 14.33           C  
ATOM   3937  OG  SER A 269      40.869  30.239  35.382  1.00 13.89           O  
ATOM   3938  H   SER A 269      41.101  28.057  36.814  1.00 14.14           H  
ATOM   3939  HA  SER A 269      42.471  30.187  38.312  1.00 14.52           H  
ATOM   3940  HB3 SER A 269      42.838  30.073  35.887  1.00 14.33           H  
ATOM   3941  HB2 SER A 269      42.065  31.583  36.343  1.00 14.33           H  
ATOM   3942  HG  SER A 269      41.098  29.415  34.911  1.00 13.89           H  
ATOM   3943  N   LEU A 270      39.524  29.655  38.812  1.00 14.85           N  
ATOM   3944  CA  LEU A 270      38.241  30.024  39.375  1.00 14.42           C  
ATOM   3945  C   LEU A 270      37.385  30.838  38.399  1.00 14.10           C  
ATOM   3946  O   LEU A 270      36.668  31.766  38.765  1.00 14.17           O  
ATOM   3947  CB  LEU A 270      38.438  30.708  40.719  1.00 14.81           C  
ATOM   3948  CG  LEU A 270      39.126  29.804  41.740  1.00 14.66           C  
ATOM   3949  CD1 LEU A 270      39.656  30.645  42.877  1.00 14.31           C  
ATOM   3950  CD2 LEU A 270      38.188  28.716  42.250  1.00 14.47           C  
ATOM   3951  H   LEU A 270      39.765  28.674  38.832  1.00 14.85           H  
ATOM   3952  HA  LEU A 270      37.703  29.096  39.569  1.00 14.42           H  
ATOM   3953  HB3 LEU A 270      37.471  31.025  41.109  1.00 14.81           H  
ATOM   3954  HB2 LEU A 270      39.028  31.614  40.581  1.00 14.81           H  
ATOM   3955  HG  LEU A 270      39.972  29.321  41.251  1.00 14.66           H  
ATOM   3956 HD11 LEU A 270      40.147  30.002  43.607  1.00 14.31           H  
ATOM   3957 HD12 LEU A 270      40.373  31.369  42.490  1.00 14.31           H  
ATOM   3958 HD13 LEU A 270      38.830  31.172  43.355  1.00 14.31           H  
ATOM   3959 HD21 LEU A 270      38.713  28.093  42.974  1.00 14.47           H  
ATOM   3960 HD22 LEU A 270      37.322  29.176  42.727  1.00 14.47           H  
ATOM   3961 HD23 LEU A 270      37.857  28.100  41.414  1.00 14.47           H  
ATOM   3962  N   GLY A 271      37.468  30.462  37.137  1.00 13.83           N  
ATOM   3963  CA  GLY A 271      36.471  30.880  36.187  1.00 14.29           C  
ATOM   3964  C   GLY A 271      36.893  31.976  35.263  1.00 14.61           C  
ATOM   3965  O   GLY A 271      36.039  32.676  34.740  1.00 14.10           O  
ATOM   3966  H   GLY A 271      38.234  29.878  36.833  1.00 13.83           H  
ATOM   3967  HA3 GLY A 271      35.571  31.185  36.720  1.00 14.29           H  
ATOM   3968  HA2 GLY A 271      36.148  30.019  35.601  1.00 14.29           H  
ATOM   3969  N   VAL A 272      38.201  32.120  35.063  1.00 15.21           N  
ATOM   3970  CA  VAL A 272      38.701  33.122  34.159  1.00 16.04           C  
ATOM   3971  C   VAL A 272      38.435  32.725  32.716  1.00 16.53           C  
ATOM   3972  O   VAL A 272      38.255  31.556  32.382  1.00 16.58           O  
ATOM   3973  CB  VAL A 272      40.203  33.372  34.390  1.00  0.00           C  
ATOM   3974  CG1 VAL A 272      40.833  33.867  33.087  1.00  0.00           C  
ATOM   3975  CG2 VAL A 272      40.456  34.411  35.491  1.00  0.00           C  
ATOM   3976  H   VAL A 272      38.855  31.522  35.548  1.00 15.21           H  
ATOM   3977  HA  VAL A 272      38.169  34.052  34.357  1.00 16.04           H  
ATOM   3978  HB  VAL A 272      40.677  32.433  34.676  1.00  0.00           H  
ATOM   3979 HG11 VAL A 272      41.897  34.046  33.242  1.00  0.00           H  
ATOM   3980 HG12 VAL A 272      40.702  33.114  32.310  1.00  0.00           H  
ATOM   3981 HG13 VAL A 272      40.350  34.794  32.779  1.00  0.00           H  
ATOM   3982 HG21 VAL A 272      41.529  34.553  35.617  1.00  0.00           H  
ATOM   3983 HG22 VAL A 272      39.995  35.358  35.210  1.00  0.00           H  
ATOM   3984 HG23 VAL A 272      40.024  34.061  36.428  1.00  0.00           H  
ATOM   3985  N   ASN A 273      38.368  33.731  31.864  1.00 17.31           N  
ATOM   3986  CA  ASN A 273      38.311  33.523  30.430  1.00 17.74           C  
ATOM   3987  C   ASN A 273      39.726  33.131  29.926  1.00 17.67           C  
ATOM   3988  O   ASN A 273      40.723  33.662  30.408  1.00 17.39           O  
ATOM   3989  CB  ASN A 273      37.774  34.801  29.758  1.00  0.00           C  
ATOM   3990  CG  ASN A 273      38.010  34.935  28.255  1.00  0.00           C  
ATOM   3991  OD1 ASN A 273      39.115  35.573  27.873  1.00  0.00           O  
ATOM   3992  ND2 ASN A 273      37.204  34.514  27.435  1.00  0.00           N  
ATOM   3993  H   ASN A 273      38.355  34.682  32.205  1.00 17.31           H  
ATOM   3994  HA  ASN A 273      37.625  32.702  30.222  1.00 17.74           H  
ATOM   3995  HB3 ASN A 273      38.186  35.673  30.265  1.00  0.00           H  
ATOM   3996  HB2 ASN A 273      36.708  34.894  29.963  1.00  0.00           H  
ATOM   3997 HD22 ASN A 273      37.388  34.617  26.447  1.00  0.00           H  
ATOM   3998 HD21 ASN A 273      36.355  34.063  27.746  1.00  0.00           H  
ATOM   3999  N   PRO A 274      39.820  32.178  28.995  1.00 17.90           N  
ATOM   4000  CA  PRO A 274      41.108  31.759  28.458  1.00 18.03           C  
ATOM   4001  C   PRO A 274      41.659  32.882  27.628  1.00 18.25           C  
ATOM   4002  O   PRO A 274      40.870  33.527  26.916  1.00 19.31           O  
ATOM   4003  CB  PRO A 274      40.718  30.636  27.513  1.00 18.20           C  
ATOM   4004  CG  PRO A 274      39.450  30.207  27.982  1.00 17.79           C  
ATOM   4005  CD  PRO A 274      38.732  31.436  28.347  1.00 17.96           C  
ATOM   4006  HA  PRO A 274      41.800  31.433  29.234  1.00 18.03           H  
ATOM   4007  HB3 PRO A 274      41.433  29.819  27.609  1.00 18.20           H  
ATOM   4008  HB2 PRO A 274      40.614  31.034  26.504  1.00 18.20           H  
ATOM   4009  HG3 PRO A 274      39.583  29.589  28.870  1.00 17.79           H  
ATOM   4010  HG2 PRO A 274      38.918  29.703  27.175  1.00 17.79           H  
ATOM   4011  HD2 PRO A 274      38.438  31.959  27.437  1.00 17.96           H  
ATOM   4012  HD3 PRO A 274      37.973  31.196  29.091  1.00 17.96           H  
ATOM   4013  N   TYR A 275      42.972  33.077  27.692  1.00 17.63           N  
ATOM   4014  CA  TYR A 275      43.683  34.141  26.989  1.00 17.11           C  
ATOM   4015  C   TYR A 275      42.935  35.447  27.147  1.00 17.18           C  
ATOM   4016  O   TYR A 275      42.405  35.979  26.173  1.00 18.05           O  
ATOM   4017  CB  TYR A 275      43.928  33.789  25.518  1.00 16.52           C  
ATOM   4018  CG  TYR A 275      44.325  32.345  25.309  1.00 16.68           C  
ATOM   4019  CD1 TYR A 275      43.430  31.442  24.759  1.00 18.58           C  
ATOM   4020  CD2 TYR A 275      45.582  31.870  25.688  1.00 16.88           C  
ATOM   4021  CE1 TYR A 275      43.767  30.109  24.567  1.00 18.73           C  
ATOM   4022  CE2 TYR A 275      45.937  30.537  25.488  1.00 16.41           C  
ATOM   4023  CZ  TYR A 275      45.020  29.666  24.928  1.00 17.65           C  
ATOM   4024  OH  TYR A 275      45.317  28.352  24.716  1.00 16.57           O  
ATOM   4025  H   TYR A 275      43.546  32.467  28.256  1.00 17.63           H  
ATOM   4026  HA  TYR A 275      44.656  34.259  27.466  1.00 17.11           H  
ATOM   4027  HB3 TYR A 275      44.704  34.440  25.115  1.00 16.52           H  
ATOM   4028  HB2 TYR A 275      43.030  34.005  24.940  1.00 16.52           H  
ATOM   4029  HD1 TYR A 275      42.443  31.769  24.468  1.00 18.58           H  
ATOM   4030  HD2 TYR A 275      46.297  32.539  26.144  1.00 16.88           H  
ATOM   4031  HE1 TYR A 275      43.048  29.427  24.137  1.00 18.73           H  
ATOM   4032  HE2 TYR A 275      46.921  30.192  25.770  1.00 16.41           H  
ATOM   4033  HH  TYR A 275      44.582  27.831  24.381  1.00 16.57           H  
ATOM   4034  N   PRO A 276      42.900  35.968  28.375  1.00 16.80           N  
ATOM   4035  CA  PRO A 276      42.078  37.136  28.682  1.00 16.13           C  
ATOM   4036  C   PRO A 276      42.650  38.360  28.027  1.00 15.71           C  
ATOM   4037  O   PRO A 276      43.821  38.679  28.197  1.00 15.58           O  
ATOM   4038  CB  PRO A 276      42.174  37.273  30.209  1.00 16.06           C  
ATOM   4039  CG  PRO A 276      43.225  36.379  30.658  1.00 16.16           C  
ATOM   4040  CD  PRO A 276      43.684  35.517  29.537  1.00 16.86           C  
ATOM   4041  HA  PRO A 276      41.046  36.976  28.371  1.00 16.13           H  
ATOM   4042  HB3 PRO A 276      41.227  36.975  30.660  1.00 16.06           H  
ATOM   4043  HB2 PRO A 276      42.437  38.299  30.465  1.00 16.06           H  
ATOM   4044  HG3 PRO A 276      42.848  35.753  31.467  1.00 16.16           H  
ATOM   4045  HG2 PRO A 276      44.064  36.965  31.033  1.00 16.16           H  
ATOM   4046  HD2 PRO A 276      44.742  35.699  29.351  1.00 16.86           H  
ATOM   4047  HD3 PRO A 276      43.439  34.478  29.757  1.00 16.86           H  
ATOM   4048  N   GLY A 277      41.807  39.034  27.265  1.00 15.44           N  
ATOM   4049  CA  GLY A 277      42.144  40.332  26.728  1.00 15.11           C  
ATOM   4050  C   GLY A 277      42.603  40.106  25.321  1.00 14.88           C  
ATOM   4051  O   GLY A 277      42.763  41.069  24.557  1.00 14.71           O  
ATOM   4052  H   GLY A 277      40.902  38.643  27.045  1.00 15.44           H  
ATOM   4053  HA3 GLY A 277      42.958  40.765  27.310  1.00 15.11           H  
ATOM   4054  HA2 GLY A 277      41.256  40.964  26.722  1.00 15.11           H  
ATOM   4055  N   ILE A 278      42.797  38.820  24.994  1.00 14.62           N  
ATOM   4056  CA  ILE A 278      43.382  38.406  23.721  1.00 14.29           C  
ATOM   4057  C   ILE A 278      42.344  38.096  22.647  1.00 14.36           C  
ATOM   4058  O   ILE A 278      41.646  37.088  22.735  1.00 14.40           O  
ATOM   4059  CB  ILE A 278      44.371  37.237  23.886  1.00  0.00           C  
ATOM   4060  CG1 ILE A 278      44.670  36.963  25.375  1.00  0.00           C  
ATOM   4061  CG2 ILE A 278      45.664  37.490  23.091  1.00  0.00           C  
ATOM   4062  CD1 ILE A 278      45.640  35.822  25.722  1.00  0.00           C  
ATOM   4063  H   ILE A 278      42.535  38.089  25.640  1.00 14.62           H  
ATOM   4064  HA  ILE A 278      43.962  39.254  23.356  1.00 14.29           H  
ATOM   4065  HB  ILE A 278      43.899  36.345  23.474  1.00  0.00           H  
ATOM   4066 HG13 ILE A 278      43.730  36.806  25.905  1.00  0.00           H  
ATOM   4067 HG12 ILE A 278      45.019  37.883  25.844  1.00  0.00           H  
ATOM   4068 HG21 ILE A 278      46.344  36.649  23.225  1.00  0.00           H  
ATOM   4069 HG22 ILE A 278      45.425  37.598  22.033  1.00  0.00           H  
ATOM   4070 HG23 ILE A 278      46.140  38.402  23.451  1.00  0.00           H  
ATOM   4071 HD11 ILE A 278      45.748  35.753  26.804  1.00  0.00           H  
ATOM   4072 HD12 ILE A 278      45.248  34.881  25.336  1.00  0.00           H  
ATOM   4073 HD13 ILE A 278      46.612  36.022  25.272  1.00  0.00           H  
ATOM   4074  N   PRO A 279      42.237  38.971  21.644  1.00 14.25           N  
ATOM   4075  CA  PRO A 279      41.346  38.733  20.511  1.00 14.07           C  
ATOM   4076  C   PRO A 279      41.827  37.568  19.664  1.00 13.94           C  
ATOM   4077  O   PRO A 279      43.030  37.290  19.585  1.00 14.52           O  
ATOM   4078  CB  PRO A 279      41.432  40.041  19.726  1.00 14.30           C  
ATOM   4079  CG  PRO A 279      42.723  40.647  20.130  1.00 14.20           C  
ATOM   4080  CD  PRO A 279      42.936  40.264  21.531  1.00 14.10           C  
ATOM   4081  HA  PRO A 279      40.327  38.560  20.856  1.00 14.07           H  
ATOM   4082  HB3 PRO A 279      40.615  40.697  20.026  1.00 14.30           H  
ATOM   4083  HB2 PRO A 279      41.454  39.821  18.659  1.00 14.30           H  
ATOM   4084  HG3 PRO A 279      42.652  41.732  20.058  1.00 14.20           H  
ATOM   4085  HG2 PRO A 279      43.524  40.235  19.516  1.00 14.20           H  
ATOM   4086  HD2 PRO A 279      44.001  40.114  21.705  1.00 14.10           H  
ATOM   4087  HD3 PRO A 279      42.452  40.993  22.181  1.00 14.10           H  
ATOM   4088  N   VAL A 280      40.887  36.873  19.047  1.00 13.42           N  
ATOM   4089  CA  VAL A 280      41.251  35.800  18.141  1.00 12.72           C  
ATOM   4090  C   VAL A 280      41.499  36.397  16.753  1.00 12.77           C  
ATOM   4091  O   VAL A 280      40.575  36.847  16.053  1.00 12.79           O  
ATOM   4092  CB  VAL A 280      40.205  34.666  18.153  1.00 12.78           C  
ATOM   4093  CG1 VAL A 280      40.231  33.866  16.852  1.00 11.54           C  
ATOM   4094  CG2 VAL A 280      40.420  33.771  19.381  1.00 11.53           C  
ATOM   4095  H   VAL A 280      39.913  37.089  19.206  1.00 13.42           H  
ATOM   4096  HA  VAL A 280      42.194  35.380  18.491  1.00 12.72           H  
ATOM   4097  HB  VAL A 280      39.220  35.123  18.243  1.00 12.78           H  
ATOM   4098 HG11 VAL A 280      39.481  33.076  16.896  1.00 11.54           H  
ATOM   4099 HG12 VAL A 280      40.012  34.527  16.014  1.00 11.54           H  
ATOM   4100 HG13 VAL A 280      41.218  33.423  16.717  1.00 11.54           H  
ATOM   4101 HG21 VAL A 280      39.678  32.972  19.383  1.00 11.53           H  
ATOM   4102 HG22 VAL A 280      41.420  33.338  19.345  1.00 11.53           H  
ATOM   4103 HG23 VAL A 280      40.315  34.366  20.288  1.00 11.53           H  
ATOM   4104  N   ASP A 281      42.782  36.450  16.411  1.00 12.51           N  
ATOM   4105  CA  ASP A 281      43.255  36.830  15.092  1.00 12.10           C  
ATOM   4106  C   ASP A 281      44.609  36.168  14.887  1.00 11.60           C  
ATOM   4107  O   ASP A 281      45.021  35.339  15.686  1.00 11.56           O  
ATOM   4108  CB  ASP A 281      43.368  38.353  14.979  1.00 12.41           C  
ATOM   4109  CG  ASP A 281      43.989  38.999  16.225  1.00 13.46           C  
ATOM   4110  OD1 ASP A 281      43.840  40.242  16.409  1.00 13.58           O  
ATOM   4111  OD2 ASP A 281      44.641  38.342  17.069  1.00 14.02           O1-
ATOM   4112  H   ASP A 281      43.495  36.218  17.088  1.00 12.51           H  
ATOM   4113  HA  ASP A 281      42.557  36.464  14.339  1.00 12.10           H  
ATOM   4114  HB3 ASP A 281      42.379  38.778  14.806  1.00 12.41           H  
ATOM   4115  HB2 ASP A 281      43.965  38.608  14.103  1.00 12.41           H  
ATOM   4116  N   ALA A 282      45.302  36.548  13.820  1.00 11.61           N  
ATOM   4117  CA  ALA A 282      46.621  36.014  13.478  1.00 10.99           C  
ATOM   4118  C   ALA A 282      47.613  35.974  14.649  1.00 10.86           C  
ATOM   4119  O   ALA A 282      48.426  35.063  14.711  1.00 11.18           O  
ATOM   4120  CB  ALA A 282      47.233  36.815  12.314  1.00  0.00           C  
ATOM   4121  H   ALA A 282      44.922  37.242  13.192  1.00 11.61           H  
ATOM   4122  HA  ALA A 282      46.480  34.990  13.133  1.00 10.99           H  
ATOM   4123  HB1 ALA A 282      48.214  36.408  12.069  1.00  0.00           H  
ATOM   4124  HB2 ALA A 282      46.583  36.744  11.442  1.00  0.00           H  
ATOM   4125  HB3 ALA A 282      47.336  37.860  12.606  1.00  0.00           H  
ATOM   4126  N   ASN A 283      47.539  36.939  15.569  1.00 10.37           N  
ATOM   4127  CA  ASN A 283      48.460  37.001  16.704  1.00  9.81           C  
ATOM   4128  C   ASN A 283      48.183  35.878  17.664  1.00  9.50           C  
ATOM   4129  O   ASN A 283      49.109  35.312  18.239  1.00  9.85           O  
ATOM   4130  CB  ASN A 283      48.365  38.353  17.436  1.00  0.00           C  
ATOM   4131  CG  ASN A 283      48.579  39.607  16.589  1.00  0.00           C  
ATOM   4132  OD1 ASN A 283      49.820  40.084  16.522  1.00  0.00           O  
ATOM   4133  ND2 ASN A 283      47.649  40.173  16.029  1.00  0.00           N  
ATOM   4134  H   ASN A 283      46.831  37.656  15.493  1.00 10.37           H  
ATOM   4135  HA  ASN A 283      49.476  36.886  16.327  1.00  9.81           H  
ATOM   4136  HB3 ASN A 283      49.066  38.359  18.270  1.00  0.00           H  
ATOM   4137  HB2 ASN A 283      47.401  38.421  17.941  1.00  0.00           H  
ATOM   4138 HD22 ASN A 283      47.821  41.000  15.476  1.00  0.00           H  
ATOM   4139 HD21 ASN A 283      46.710  39.813  16.120  1.00  0.00           H  
ATOM   4140  N   PHE A 284      46.907  35.548  17.826  1.00  9.14           N  
ATOM   4141  CA  PHE A 284      46.516  34.424  18.647  1.00  8.89           C  
ATOM   4142  C   PHE A 284      46.822  33.082  17.952  1.00  9.33           C  
ATOM   4143  O   PHE A 284      47.261  32.117  18.604  1.00  9.37           O  
ATOM   4144  CB  PHE A 284      45.038  34.491  19.046  1.00  8.70           C  
ATOM   4145  CG  PHE A 284      44.538  33.211  19.636  1.00  7.83           C  
ATOM   4146  CD1 PHE A 284      43.947  32.244  18.833  1.00  6.52           C  
ATOM   4147  CD2 PHE A 284      44.716  32.946  20.978  1.00  8.40           C  
ATOM   4148  CE1 PHE A 284      43.513  31.048  19.355  1.00  7.31           C  
ATOM   4149  CE2 PHE A 284      44.288  31.733  21.529  1.00  9.94           C  
ATOM   4150  CZ  PHE A 284      43.680  30.780  20.717  1.00  9.12           C  
ATOM   4151  H   PHE A 284      46.184  36.087  17.370  1.00  9.14           H  
ATOM   4152  HA  PHE A 284      47.107  34.463  19.562  1.00  8.89           H  
ATOM   4153  HB3 PHE A 284      44.438  34.746  18.172  1.00  8.70           H  
ATOM   4154  HB2 PHE A 284      44.892  35.301  19.761  1.00  8.70           H  
ATOM   4155  HD1 PHE A 284      43.820  32.424  17.776  1.00  6.52           H  
ATOM   4156  HD2 PHE A 284      45.190  33.678  21.615  1.00  8.40           H  
ATOM   4157  HE1 PHE A 284      43.044  30.317  18.713  1.00  7.31           H  
ATOM   4158  HE2 PHE A 284      44.430  31.538  22.582  1.00  9.94           H  
ATOM   4159  HZ  PHE A 284      43.339  29.842  21.129  1.00  9.12           H  
ATOM   4160  N   TYR A 285      46.581  33.004  16.641  1.00  8.83           N  
ATOM   4161  CA  TYR A 285      46.785  31.747  15.938  1.00  8.36           C  
ATOM   4162  C   TYR A 285      48.244  31.375  15.977  1.00  8.80           C  
ATOM   4163  O   TYR A 285      48.597  30.214  16.178  1.00  8.86           O  
ATOM   4164  CB  TYR A 285      46.270  31.820  14.502  1.00  7.74           C  
ATOM   4165  CG  TYR A 285      44.773  31.869  14.410  1.00  6.16           C  
ATOM   4166  CD1 TYR A 285      44.137  32.720  13.512  1.00  5.64           C  
ATOM   4167  CD2 TYR A 285      43.988  31.083  15.251  1.00  5.88           C  
ATOM   4168  CE1 TYR A 285      42.757  32.769  13.445  1.00  6.92           C  
ATOM   4169  CE2 TYR A 285      42.610  31.120  15.208  1.00  5.17           C  
ATOM   4170  CZ  TYR A 285      41.995  31.953  14.306  1.00  6.47           C  
ATOM   4171  OH  TYR A 285      40.629  31.954  14.253  1.00  5.39           O  
ATOM   4172  H   TYR A 285      46.257  33.818  16.138  1.00  8.83           H  
ATOM   4173  HA  TYR A 285      46.224  30.972  16.460  1.00  8.36           H  
ATOM   4174  HB3 TYR A 285      46.639  30.961  13.941  1.00  7.74           H  
ATOM   4175  HB2 TYR A 285      46.692  32.697  14.010  1.00  7.74           H  
ATOM   4176  HD1 TYR A 285      44.722  33.350  12.859  1.00  5.64           H  
ATOM   4177  HD2 TYR A 285      44.456  30.420  15.963  1.00  5.88           H  
ATOM   4178  HE1 TYR A 285      42.274  33.427  12.738  1.00  6.92           H  
ATOM   4179  HE2 TYR A 285      42.032  30.500  15.877  1.00  5.17           H  
ATOM   4180  HH  TYR A 285      40.286  32.606  13.637  1.00  5.39           H  
ATOM   4181  N   LYS A 286      49.083  32.388  15.815  1.00  9.46           N  
ATOM   4182  CA  LYS A 286      50.518  32.216  15.721  1.00 10.19           C  
ATOM   4183  C   LYS A 286      51.092  31.836  17.066  1.00 10.83           C  
ATOM   4184  O   LYS A 286      52.026  31.051  17.111  1.00 11.09           O  
ATOM   4185  CB  LYS A 286      51.165  33.476  15.151  1.00 10.08           C  
ATOM   4186  CG  LYS A 286      52.587  33.368  14.676  1.00 10.88           C  
ATOM   4187  CD  LYS A 286      53.245  34.754  14.770  1.00 14.54           C  
ATOM   4188  CE  LYS A 286      54.549  34.856  13.952  1.00 16.42           C  
ATOM   4189  NZ  LYS A 286      55.229  36.199  14.084  1.00 14.96           N1+
ATOM   4190  H   LYS A 286      48.729  33.332  15.752  1.00  9.46           H  
ATOM   4191  HA  LYS A 286      50.713  31.396  15.029  1.00 10.19           H  
ATOM   4192  HB3 LYS A 286      51.093  34.279  15.885  1.00 10.08           H  
ATOM   4193  HB2 LYS A 286      50.545  33.862  14.341  1.00 10.08           H  
ATOM   4194  HG3 LYS A 286      52.599  33.030  13.640  1.00 10.88           H  
ATOM   4195  HG2 LYS A 286      53.129  32.665  15.309  1.00 10.88           H  
ATOM   4196  HD3 LYS A 286      53.454  34.986  15.814  1.00 14.54           H  
ATOM   4197  HD2 LYS A 286      52.542  35.513  14.427  1.00 14.54           H  
ATOM   4198  HE3 LYS A 286      54.333  34.661  12.901  1.00 16.42           H  
ATOM   4199  HE2 LYS A 286      55.236  34.070  14.266  1.00 16.42           H  
ATOM   4200  HZ1 LYS A 286      55.462  36.365  15.053  1.00 14.96           H  
ATOM   4201  HZ2 LYS A 286      56.073  36.206  13.529  1.00 14.96           H  
ATOM   4202  HZ3 LYS A 286      54.607  36.925  13.759  1.00 14.96           H  
ATOM   4203  N   LEU A 287      50.542  32.351  18.166  1.00 11.90           N  
ATOM   4204  CA  LEU A 287      51.082  31.942  19.467  1.00 13.26           C  
ATOM   4205  C   LEU A 287      50.737  30.500  19.833  1.00 13.51           C  
ATOM   4206  O   LEU A 287      51.518  29.840  20.509  1.00 14.02           O  
ATOM   4207  CB  LEU A 287      50.786  32.935  20.607  1.00  0.00           C  
ATOM   4208  CG  LEU A 287      51.375  34.367  20.609  1.00  0.00           C  
ATOM   4209  CD1 LEU A 287      50.848  35.206  21.771  1.00  0.00           C  
ATOM   4210  CD2 LEU A 287      52.903  34.323  20.631  1.00  0.00           C  
ATOM   4211  H   LEU A 287      49.775  33.004  18.089  1.00 11.90           H  
ATOM   4212  HA  LEU A 287      52.165  31.957  19.346  1.00 13.26           H  
ATOM   4213  HB3 LEU A 287      51.021  32.458  21.558  1.00  0.00           H  
ATOM   4214  HB2 LEU A 287      49.707  32.999  20.745  1.00  0.00           H  
ATOM   4215  HG  LEU A 287      51.070  34.853  19.683  1.00  0.00           H  
ATOM   4216 HD11 LEU A 287      51.289  36.202  21.730  1.00  0.00           H  
ATOM   4217 HD12 LEU A 287      49.763  35.287  21.699  1.00  0.00           H  
ATOM   4218 HD13 LEU A 287      51.115  34.729  22.714  1.00  0.00           H  
ATOM   4219 HD21 LEU A 287      53.296  35.340  20.632  1.00  0.00           H  
ATOM   4220 HD22 LEU A 287      53.239  33.803  21.528  1.00  0.00           H  
ATOM   4221 HD23 LEU A 287      53.265  33.795  19.749  1.00  0.00           H  
ATOM   4222  N   ILE A 288      49.597  30.006  19.343  1.00 13.73           N  
ATOM   4223  CA  ILE A 288      49.239  28.593  19.439  1.00 13.16           C  
ATOM   4224  C   ILE A 288      50.170  27.711  18.607  1.00 13.29           C  
ATOM   4225  O   ILE A 288      50.739  26.758  19.132  1.00 13.17           O  
ATOM   4226  CB  ILE A 288      47.746  28.373  19.098  1.00 12.89           C  
ATOM   4227  CG1 ILE A 288      46.852  28.954  20.191  1.00 11.96           C  
ATOM   4228  CG2 ILE A 288      47.407  26.900  18.937  1.00 13.35           C  
ATOM   4229  CD1 ILE A 288      47.297  28.688  21.585  1.00 11.52           C  
ATOM   4230  H   ILE A 288      48.939  30.618  18.882  1.00 13.73           H  
ATOM   4231  HA  ILE A 288      49.373  28.302  20.481  1.00 13.16           H  
ATOM   4232  HB  ILE A 288      47.525  28.884  18.161  1.00 12.89           H  
ATOM   4233 HG13 ILE A 288      45.836  28.583  20.060  1.00 11.96           H  
ATOM   4234 HG12 ILE A 288      46.755  30.029  20.043  1.00 11.96           H  
ATOM   4235 HG21 ILE A 288      46.349  26.794  18.698  1.00 13.35           H  
ATOM   4236 HG22 ILE A 288      48.005  26.475  18.131  1.00 13.35           H  
ATOM   4237 HG23 ILE A 288      47.624  26.373  19.866  1.00 13.35           H  
ATOM   4238 HD11 ILE A 288      46.595  29.142  22.284  1.00 11.52           H  
ATOM   4239 HD12 ILE A 288      47.334  27.612  21.756  1.00 11.52           H  
ATOM   4240 HD13 ILE A 288      48.288  29.114  21.738  1.00 11.52           H  
ATOM   4241  N   GLN A 289      50.361  28.036  17.337  1.00 13.95           N  
ATOM   4242  CA  GLN A 289      51.232  27.220  16.479  1.00 15.01           C  
ATOM   4243  C   GLN A 289      52.672  27.131  17.003  1.00 15.18           C  
ATOM   4244  O   GLN A 289      53.216  26.033  17.193  1.00 15.20           O  
ATOM   4245  CB  GLN A 289      51.211  27.711  15.020  1.00  0.00           C  
ATOM   4246  CG  GLN A 289      51.520  26.690  13.912  1.00  0.00           C  
ATOM   4247  CD  GLN A 289      51.480  27.250  12.498  1.00  0.00           C  
ATOM   4248  OE1 GLN A 289      52.482  27.722  11.972  1.00  0.00           O  
ATOM   4249  NE2 GLN A 289      50.312  27.211  11.864  1.00  0.00           N  
ATOM   4250  H   GLN A 289      49.906  28.851  16.950  1.00 13.95           H  
ATOM   4251  HA  GLN A 289      50.827  26.208  16.482  1.00 15.01           H  
ATOM   4252  HB3 GLN A 289      51.885  28.562  14.920  1.00  0.00           H  
ATOM   4253  HB2 GLN A 289      50.249  28.180  14.815  1.00  0.00           H  
ATOM   4254  HG3 GLN A 289      50.825  25.853  13.988  1.00  0.00           H  
ATOM   4255  HG2 GLN A 289      52.497  26.243  14.096  1.00  0.00           H  
ATOM   4256 HE22 GLN A 289      50.236  27.571  10.923  1.00  0.00           H  
ATOM   4257 HE21 GLN A 289      49.501  26.821  12.323  1.00  0.00           H  
ATOM   4258  N   ASN A 290      53.274  28.286  17.249  1.00 15.59           N  
ATOM   4259  CA  ASN A 290      54.624  28.336  17.785  1.00 16.30           C  
ATOM   4260  C   ASN A 290      54.709  27.728  19.198  1.00 16.01           C  
ATOM   4261  O   ASN A 290      55.779  27.685  19.785  1.00 16.22           O  
ATOM   4262  CB  ASN A 290      55.175  29.774  17.751  1.00  0.00           C  
ATOM   4263  CG  ASN A 290      55.569  30.324  16.381  1.00  0.00           C  
ATOM   4264  OD1 ASN A 290      56.837  30.161  16.008  1.00  0.00           O  
ATOM   4265  ND2 ASN A 290      54.770  30.923  15.672  1.00  0.00           N  
ATOM   4266  H   ASN A 290      52.794  29.155  17.064  1.00 15.59           H  
ATOM   4267  HA  ASN A 290      55.255  27.731  17.133  1.00 16.30           H  
ATOM   4268  HB3 ASN A 290      56.028  29.848  18.426  1.00  0.00           H  
ATOM   4269  HB2 ASN A 290      54.452  30.446  18.213  1.00  0.00           H  
ATOM   4270 HD22 ASN A 290      55.060  31.275  14.771  1.00  0.00           H  
ATOM   4271 HD21 ASN A 290      53.821  31.065  15.988  1.00  0.00           H  
ATOM   4272  N   GLY A 291      53.586  27.275  19.750  1.00 15.85           N  
ATOM   4273  CA  GLY A 291      53.615  26.398  20.919  1.00 15.59           C  
ATOM   4274  C   GLY A 291      53.445  27.003  22.302  1.00 15.13           C  
ATOM   4275  O   GLY A 291      53.689  26.341  23.314  1.00 15.04           O  
ATOM   4276  H   GLY A 291      52.691  27.536  19.361  1.00 15.85           H  
ATOM   4277  HA3 GLY A 291      54.532  25.809  20.899  1.00 15.59           H  
ATOM   4278  HA2 GLY A 291      52.880  25.604  20.786  1.00 15.59           H  
ATOM   4279  N   PHE A 292      53.026  28.259  22.338  1.00 14.54           N  
ATOM   4280  CA  PHE A 292      52.867  28.988  23.575  1.00 14.15           C  
ATOM   4281  C   PHE A 292      51.565  28.565  24.262  1.00 14.30           C  
ATOM   4282  O   PHE A 292      50.556  28.281  23.618  1.00 15.05           O  
ATOM   4283  CB  PHE A 292      52.868  30.502  23.301  1.00 14.16           C  
ATOM   4284  CG  PHE A 292      54.170  31.031  22.760  1.00 14.04           C  
ATOM   4285  CD1 PHE A 292      54.399  31.097  21.385  1.00 13.53           C  
ATOM   4286  CD2 PHE A 292      55.162  31.490  23.616  1.00 13.48           C  
ATOM   4287  CE1 PHE A 292      55.608  31.603  20.869  1.00 13.38           C  
ATOM   4288  CE2 PHE A 292      56.378  31.992  23.097  1.00 13.76           C  
ATOM   4289  CZ  PHE A 292      56.595  32.054  21.727  1.00 12.46           C  
ATOM   4290  H   PHE A 292      52.804  28.742  21.479  1.00 14.54           H  
ATOM   4291  HA  PHE A 292      53.703  28.750  24.232  1.00 14.15           H  
ATOM   4292  HB3 PHE A 292      52.614  31.035  24.217  1.00 14.16           H  
ATOM   4293  HB2 PHE A 292      52.063  30.744  22.607  1.00 14.16           H  
ATOM   4294  HD1 PHE A 292      53.642  30.756  20.694  1.00 13.53           H  
ATOM   4295  HD2 PHE A 292      55.007  31.465  24.685  1.00 13.48           H  
ATOM   4296  HE1 PHE A 292      55.766  31.640  19.801  1.00 13.38           H  
ATOM   4297  HE2 PHE A 292      57.152  32.333  23.769  1.00 13.76           H  
ATOM   4298  HZ  PHE A 292      57.519  32.447  21.329  1.00 12.46           H  
ATOM   4299  N   LYS A 293      51.580  28.533  25.580  1.00 13.80           N  
ATOM   4300  CA  LYS A 293      50.435  28.098  26.326  1.00 13.64           C  
ATOM   4301  C   LYS A 293      50.312  28.953  27.568  1.00 13.96           C  
ATOM   4302  O   LYS A 293      51.249  29.657  27.930  1.00 13.69           O  
ATOM   4303  CB  LYS A 293      50.607  26.625  26.741  1.00  0.00           C  
ATOM   4304  CG  LYS A 293      50.761  25.674  25.551  1.00  0.00           C  
ATOM   4305  CD  LYS A 293      50.934  24.199  25.934  1.00  0.00           C  
ATOM   4306  CE  LYS A 293      51.768  23.361  24.955  1.00  0.00           C  
ATOM   4307  NZ  LYS A 293      51.902  21.954  25.370  1.00  0.00           N1+
ATOM   4308  H   LYS A 293      52.408  28.818  26.083  1.00 13.80           H  
ATOM   4309  HA  LYS A 293      49.538  28.205  25.717  1.00 13.64           H  
ATOM   4310  HB3 LYS A 293      49.752  26.316  27.343  1.00  0.00           H  
ATOM   4311  HB2 LYS A 293      51.475  26.532  27.393  1.00  0.00           H  
ATOM   4312  HG3 LYS A 293      51.608  25.991  24.943  1.00  0.00           H  
ATOM   4313  HG2 LYS A 293      49.899  25.777  24.892  1.00  0.00           H  
ATOM   4314  HD3 LYS A 293      49.952  23.741  26.055  1.00  0.00           H  
ATOM   4315  HD2 LYS A 293      51.374  24.134  26.929  1.00  0.00           H  
ATOM   4316  HE3 LYS A 293      52.759  23.804  24.852  1.00  0.00           H  
ATOM   4317  HE2 LYS A 293      51.315  23.405  23.964  1.00  0.00           H  
ATOM   4318  HZ1 LYS A 293      50.986  21.532  25.431  1.00  0.00           H  
ATOM   4319  HZ2 LYS A 293      52.458  21.454  24.691  1.00  0.00           H  
ATOM   4320  HZ3 LYS A 293      52.354  21.910  26.272  1.00  0.00           H  
ATOM   4321  N   MET A 294      49.158  28.840  28.230  1.00 13.94           N  
ATOM   4322  CA  MET A 294      48.859  29.522  29.459  1.00 13.83           C  
ATOM   4323  C   MET A 294      49.666  29.011  30.641  1.00 14.71           C  
ATOM   4324  O   MET A 294      50.052  27.839  30.716  1.00 14.52           O  
ATOM   4325  CB  MET A 294      47.400  29.325  29.763  1.00 13.86           C  
ATOM   4326  CG  MET A 294      46.499  29.878  28.708  1.00 14.96           C  
ATOM   4327  SD  MET A 294      44.848  30.230  29.290  1.00 14.47           S  
ATOM   4328  CE  MET A 294      43.914  28.849  28.556  1.00 15.62           C  
ATOM   4329  H   MET A 294      48.426  28.244  27.871  1.00 13.94           H  
ATOM   4330  HA  MET A 294      49.054  30.587  29.330  1.00 13.83           H  
ATOM   4331  HB3 MET A 294      47.164  29.789  30.720  1.00 13.86           H  
ATOM   4332  HB2 MET A 294      47.197  28.262  29.891  1.00 13.86           H  
ATOM   4333  HG3 MET A 294      46.447  29.178  27.874  1.00 14.96           H  
ATOM   4334  HG2 MET A 294      46.939  30.787  28.297  1.00 14.96           H  
ATOM   4335  HE1 MET A 294      42.863  28.933  28.832  1.00 15.62           H  
ATOM   4336  HE2 MET A 294      44.008  28.883  27.471  1.00 15.62           H  
ATOM   4337  HE3 MET A 294      44.312  27.904  28.925  1.00 15.62           H  
ATOM   4338  N   ASP A 295      49.902  29.912  31.586  1.00 15.45           N  
ATOM   4339  CA  ASP A 295      50.566  29.575  32.830  1.00 15.73           C  
ATOM   4340  C   ASP A 295      49.574  28.936  33.796  1.00 15.83           C  
ATOM   4341  O   ASP A 295      48.363  29.136  33.664  1.00 16.13           O  
ATOM   4342  CB  ASP A 295      51.197  30.828  33.465  1.00  0.00           C  
ATOM   4343  CG  ASP A 295      51.745  31.873  32.489  1.00  0.00           C  
ATOM   4344  OD1 ASP A 295      50.958  32.770  32.110  1.00  0.00           O  
ATOM   4345  OD2 ASP A 295      52.927  31.730  32.112  1.00  0.00           O1-
ATOM   4346  H   ASP A 295      49.616  30.871  31.452  1.00 15.45           H  
ATOM   4347  HA  ASP A 295      51.358  28.856  32.618  1.00 15.73           H  
ATOM   4348  HB3 ASP A 295      51.990  30.524  34.149  1.00  0.00           H  
ATOM   4349  HB2 ASP A 295      50.471  31.300  34.127  1.00  0.00           H  
ATOM   4350  N   GLN A 296      50.101  28.166  34.752  1.00 15.72           N  
ATOM   4351  CA  GLN A 296      49.342  27.655  35.874  1.00 15.45           C  
ATOM   4352  C   GLN A 296      48.496  28.786  36.472  1.00 15.72           C  
ATOM   4353  O   GLN A 296      48.980  29.904  36.680  1.00 15.44           O  
ATOM   4354  CB  GLN A 296      50.316  27.085  36.922  1.00  0.00           C  
ATOM   4355  CG  GLN A 296      51.604  27.873  37.211  1.00  0.00           C  
ATOM   4356  CD  GLN A 296      52.515  27.247  38.257  1.00  0.00           C  
ATOM   4357  OE1 GLN A 296      53.391  26.450  37.942  1.00  0.00           O  
ATOM   4358  NE2 GLN A 296      52.312  27.597  39.524  1.00  0.00           N  
ATOM   4359  H   GLN A 296      51.078  27.912  34.715  1.00 15.72           H  
ATOM   4360  HA  GLN A 296      48.683  26.859  35.528  1.00 15.45           H  
ATOM   4361  HB3 GLN A 296      50.577  26.062  36.649  1.00  0.00           H  
ATOM   4362  HB2 GLN A 296      49.780  26.922  37.857  1.00  0.00           H  
ATOM   4363  HG3 GLN A 296      51.346  28.887  37.518  1.00  0.00           H  
ATOM   4364  HG2 GLN A 296      52.160  28.009  36.283  1.00  0.00           H  
ATOM   4365 HE22 GLN A 296      52.891  27.208  40.254  1.00  0.00           H  
ATOM   4366 HE21 GLN A 296      51.579  28.252  39.756  1.00  0.00           H  
ATOM   4367  N   PRO A 297      47.212  28.528  36.674  1.00 16.21           N  
ATOM   4368  CA  PRO A 297      46.392  29.361  37.559  1.00 16.63           C  
ATOM   4369  C   PRO A 297      46.916  29.349  38.994  1.00 16.71           C  
ATOM   4370  O   PRO A 297      47.411  28.336  39.476  1.00 16.45           O  
ATOM   4371  CB  PRO A 297      45.013  28.698  37.469  1.00 16.84           C  
ATOM   4372  CG  PRO A 297      44.998  28.042  36.105  1.00 16.31           C  
ATOM   4373  CD  PRO A 297      46.403  27.492  36.005  1.00 17.01           C  
ATOM   4374  HA  PRO A 297      46.346  30.383  37.182  1.00 16.63           H  
ATOM   4375  HB3 PRO A 297      44.240  29.466  37.509  1.00 16.84           H  
ATOM   4376  HB2 PRO A 297      44.930  27.931  38.239  1.00 16.84           H  
ATOM   4377  HG3 PRO A 297      44.857  28.807  35.341  1.00 16.31           H  
ATOM   4378  HG2 PRO A 297      44.289  27.214  36.113  1.00 16.31           H  
ATOM   4379  HD2 PRO A 297      46.467  26.564  36.573  1.00 17.01           H  
ATOM   4380  HD3 PRO A 297      46.692  27.432  34.956  1.00 17.01           H  
ATOM   4381  N   PHE A 298      46.817  30.480  39.674  1.00 17.15           N  
ATOM   4382  CA  PHE A 298      47.394  30.577  40.997  1.00 17.56           C  
ATOM   4383  C   PHE A 298      46.802  29.544  41.955  1.00 17.35           C  
ATOM   4384  O   PHE A 298      47.341  29.341  43.025  1.00 17.49           O  
ATOM   4385  CB  PHE A 298      47.320  32.014  41.546  1.00  0.00           C  
ATOM   4386  CG  PHE A 298      47.542  33.113  40.530  1.00  0.00           C  
ATOM   4387  CD1 PHE A 298      46.448  33.648  39.828  1.00  0.00           C  
ATOM   4388  CD2 PHE A 298      48.838  33.598  40.288  1.00  0.00           C  
ATOM   4389  CE1 PHE A 298      46.650  34.673  38.888  1.00  0.00           C  
ATOM   4390  CE2 PHE A 298      49.040  34.623  39.346  1.00  0.00           C  
ATOM   4391  CZ  PHE A 298      47.945  35.160  38.646  1.00  0.00           C  
ATOM   4392  H   PHE A 298      46.340  31.273  39.269  1.00 17.15           H  
ATOM   4393  HA  PHE A 298      48.452  30.337  40.894  1.00 17.56           H  
ATOM   4394  HB3 PHE A 298      48.037  32.126  42.360  1.00  0.00           H  
ATOM   4395  HB2 PHE A 298      46.357  32.164  42.034  1.00  0.00           H  
ATOM   4396  HD1 PHE A 298      45.453  33.271  40.011  1.00  0.00           H  
ATOM   4397  HD2 PHE A 298      49.679  33.184  40.825  1.00  0.00           H  
ATOM   4398  HE1 PHE A 298      45.809  35.087  38.351  1.00  0.00           H  
ATOM   4399  HE2 PHE A 298      50.036  34.997  39.161  1.00  0.00           H  
ATOM   4400  HZ  PHE A 298      48.100  35.947  37.922  1.00  0.00           H  
ATOM   4401  N   TYR A 299      45.732  28.858  41.556  1.00 17.01           N  
ATOM   4402  CA  TYR A 299      45.081  27.890  42.441  1.00 16.44           C  
ATOM   4403  C   TYR A 299      45.217  26.449  41.999  1.00 15.75           C  
ATOM   4404  O   TYR A 299      44.857  25.537  42.723  1.00 15.25           O  
ATOM   4405  CB  TYR A 299      43.601  28.263  42.648  1.00  0.00           C  
ATOM   4406  CG  TYR A 299      43.306  29.616  43.266  1.00  0.00           C  
ATOM   4407  CD1 TYR A 299      43.199  29.742  44.663  1.00  0.00           C  
ATOM   4408  CD2 TYR A 299      43.118  30.743  42.447  1.00  0.00           C  
ATOM   4409  CE1 TYR A 299      42.922  30.994  45.239  1.00  0.00           C  
ATOM   4410  CE2 TYR A 299      42.843  31.996  43.022  1.00  0.00           C  
ATOM   4411  CZ  TYR A 299      42.747  32.123  44.420  1.00  0.00           C  
ATOM   4412  OH  TYR A 299      42.482  33.338  44.982  1.00  0.00           O  
ATOM   4413  H   TYR A 299      45.357  29.002  40.629  1.00 17.01           H  
ATOM   4414  HA  TYR A 299      45.568  27.971  43.413  1.00 16.44           H  
ATOM   4415  HB3 TYR A 299      43.115  27.486  43.238  1.00  0.00           H  
ATOM   4416  HB2 TYR A 299      43.075  28.181  41.697  1.00  0.00           H  
ATOM   4417  HD1 TYR A 299      43.330  28.876  45.295  1.00  0.00           H  
ATOM   4418  HD2 TYR A 299      43.185  30.647  41.373  1.00  0.00           H  
ATOM   4419  HE1 TYR A 299      42.843  31.089  46.312  1.00  0.00           H  
ATOM   4420  HE2 TYR A 299      42.705  32.861  42.391  1.00  0.00           H  
ATOM   4421  HH  TYR A 299      42.353  33.350  45.941  1.00  0.00           H  
ATOM   4422  N   ALA A 300      45.752  26.251  40.808  1.00 15.83           N  
ATOM   4423  CA  ALA A 300      46.058  24.915  40.292  1.00 16.05           C  
ATOM   4424  C   ALA A 300      47.244  24.281  41.015  1.00 16.28           C  
ATOM   4425  O   ALA A 300      48.279  24.928  41.232  1.00 16.89           O  
ATOM   4426  CB  ALA A 300      46.346  24.978  38.807  1.00 15.80           C  
ATOM   4427  H   ALA A 300      45.966  27.039  40.213  1.00 15.83           H  
ATOM   4428  HA  ALA A 300      45.185  24.281  40.445  1.00 16.05           H  
ATOM   4429  HB1 ALA A 300      46.572  23.978  38.437  1.00 15.80           H  
ATOM   4430  HB2 ALA A 300      45.474  25.370  38.284  1.00 15.80           H  
ATOM   4431  HB3 ALA A 300      47.200  25.632  38.629  1.00 15.80           H  
ATOM   4432  N   THR A 301      47.098  23.019  41.396  1.00 16.11           N  
ATOM   4433  CA  THR A 301      48.212  22.254  41.954  1.00 15.96           C  
ATOM   4434  C   THR A 301      49.160  21.853  40.841  1.00 15.69           C  
ATOM   4435  O   THR A 301      48.738  21.877  39.704  1.00 15.06           O  
ATOM   4436  CB  THR A 301      47.504  21.017  42.537  1.00  0.00           C  
ATOM   4437  OG1 THR A 301      47.021  20.205  41.461  1.00  0.00           O  
ATOM   4438  CG2 THR A 301      46.328  21.366  43.458  1.00  0.00           C  
ATOM   4439  H   THR A 301      46.201  22.564  41.304  1.00 16.11           H  
ATOM   4440  HA  THR A 301      48.729  22.817  42.731  1.00 15.96           H  
ATOM   4441  HB  THR A 301      48.231  20.439  43.108  1.00  0.00           H  
ATOM   4442  HG1 THR A 301      46.784  19.334  41.809  1.00  0.00           H  
ATOM   4443 HG21 THR A 301      45.875  20.448  43.833  1.00  0.00           H  
ATOM   4444 HG22 THR A 301      46.687  21.963  44.296  1.00  0.00           H  
ATOM   4445 HG23 THR A 301      45.585  21.935  42.899  1.00  0.00           H  
ATOM   4446  N   GLU A 302      50.402  21.494  41.153  1.00 16.15           N  
ATOM   4447  CA  GLU A 302      51.367  21.155  40.107  1.00 16.80           C  
ATOM   4448  C   GLU A 302      50.897  20.068  39.105  1.00 17.37           C  
ATOM   4449  O   GLU A 302      51.031  20.245  37.899  1.00 17.29           O  
ATOM   4450  CB  GLU A 302      52.731  20.798  40.728  1.00  0.00           C  
ATOM   4451  CG  GLU A 302      53.968  21.468  40.108  1.00  0.00           C  
ATOM   4452  CD  GLU A 302      55.313  21.107  40.731  1.00  0.00           C  
ATOM   4453  OE1 GLU A 302      55.930  20.125  40.260  1.00  0.00           O  
ATOM   4454  OE2 GLU A 302      55.705  21.829  41.671  1.00  0.00           O1-
ATOM   4455  H   GLU A 302      50.688  21.453  42.121  1.00 16.15           H  
ATOM   4456  HA  GLU A 302      51.522  22.064  39.525  1.00 16.80           H  
ATOM   4457  HB3 GLU A 302      52.862  19.716  40.709  1.00  0.00           H  
ATOM   4458  HB2 GLU A 302      52.705  21.011  41.797  1.00  0.00           H  
ATOM   4459  HG3 GLU A 302      53.840  22.550  40.131  1.00  0.00           H  
ATOM   4460  HG2 GLU A 302      53.997  21.251  39.040  1.00  0.00           H  
ATOM   4461  N   GLU A 303      50.329  18.967  39.609  1.00 18.14           N  
ATOM   4462  CA  GLU A 303      49.869  17.829  38.780  1.00 18.83           C  
ATOM   4463  C   GLU A 303      48.711  18.142  37.834  1.00 18.99           C  
ATOM   4464  O   GLU A 303      48.544  17.502  36.802  1.00 19.24           O  
ATOM   4465  CB  GLU A 303      49.471  16.624  39.639  1.00 18.88           C  
ATOM   4466  CG  GLU A 303      49.885  16.702  41.098  1.00 20.44           C  
ATOM   4467  CD  GLU A 303      50.980  15.718  41.418  1.00 22.89           C  
ATOM   4468  OE1 GLU A 303      50.750  14.498  41.231  1.00 23.35           O  
ATOM   4469  OE2 GLU A 303      52.071  16.165  41.848  1.00 24.34           O1-
ATOM   4470  H   GLU A 303      50.194  18.880  40.606  1.00 18.14           H  
ATOM   4471  HA  GLU A 303      50.713  17.519  38.163  1.00 18.83           H  
ATOM   4472  HB3 GLU A 303      49.880  15.715  39.197  1.00 18.88           H  
ATOM   4473  HB2 GLU A 303      48.393  16.478  39.578  1.00 18.88           H  
ATOM   4474  HG3 GLU A 303      49.021  16.502  41.731  1.00 20.44           H  
ATOM   4475  HG2 GLU A 303      50.227  17.712  41.324  1.00 20.44           H  
ATOM   4476  N   ILE A 304      47.887  19.102  38.204  1.00 19.20           N  
ATOM   4477  CA  ILE A 304      46.816  19.526  37.326  1.00 19.06           C  
ATOM   4478  C   ILE A 304      47.363  20.414  36.214  1.00 18.72           C  
ATOM   4479  O   ILE A 304      46.932  20.313  35.066  1.00 19.11           O  
ATOM   4480  CB  ILE A 304      45.701  20.221  38.129  1.00  0.00           C  
ATOM   4481  CG1 ILE A 304      44.323  20.018  37.464  1.00  0.00           C  
ATOM   4482  CG2 ILE A 304      46.012  21.714  38.331  1.00  0.00           C  
ATOM   4483  CD1 ILE A 304      43.808  18.581  37.286  1.00  0.00           C  
ATOM   4484  H   ILE A 304      48.001  19.546  39.104  1.00 19.20           H  
ATOM   4485  HA  ILE A 304      46.390  18.635  36.864  1.00 19.06           H  
ATOM   4486  HB  ILE A 304      45.664  19.755  39.114  1.00  0.00           H  
ATOM   4487 HG13 ILE A 304      44.315  20.522  36.498  1.00  0.00           H  
ATOM   4488 HG12 ILE A 304      43.577  20.600  38.005  1.00  0.00           H  
ATOM   4489 HG21 ILE A 304      45.208  22.179  38.901  1.00  0.00           H  
ATOM   4490 HG22 ILE A 304      46.951  21.820  38.875  1.00  0.00           H  
ATOM   4491 HG23 ILE A 304      46.098  22.202  37.360  1.00  0.00           H  
ATOM   4492 HD11 ILE A 304      42.830  18.602  36.805  1.00  0.00           H  
ATOM   4493 HD12 ILE A 304      44.505  18.019  36.665  1.00  0.00           H  
ATOM   4494 HD13 ILE A 304      43.723  18.102  38.261  1.00  0.00           H  
ATOM   4495  N   TYR A 305      48.317  21.282  36.534  1.00 17.94           N  
ATOM   4496  CA  TYR A 305      48.955  22.030  35.469  1.00 17.07           C  
ATOM   4497  C   TYR A 305      49.636  21.053  34.542  1.00 16.67           C  
ATOM   4498  O   TYR A 305      49.455  21.123  33.347  1.00 16.19           O  
ATOM   4499  CB  TYR A 305      49.964  23.031  35.985  1.00 16.95           C  
ATOM   4500  CG  TYR A 305      50.470  23.954  34.903  1.00 16.40           C  
ATOM   4501  CD1 TYR A 305      49.611  24.446  33.917  1.00 14.98           C  
ATOM   4502  CD2 TYR A 305      51.805  24.343  34.867  1.00 15.70           C  
ATOM   4503  CE1 TYR A 305      50.069  25.290  32.930  1.00 13.81           C  
ATOM   4504  CE2 TYR A 305      52.262  25.199  33.887  1.00 15.07           C  
ATOM   4505  CZ  TYR A 305      51.387  25.666  32.922  1.00 14.04           C  
ATOM   4506  OH  TYR A 305      51.846  26.517  31.951  1.00 13.70           O  
ATOM   4507  H   TYR A 305      48.582  21.408  37.501  1.00 17.94           H  
ATOM   4508  HA  TYR A 305      48.187  22.565  34.910  1.00 17.07           H  
ATOM   4509  HB3 TYR A 305      50.805  22.500  36.431  1.00 16.95           H  
ATOM   4510  HB2 TYR A 305      49.513  23.621  36.783  1.00 16.95           H  
ATOM   4511  HD1 TYR A 305      48.568  24.165  33.920  1.00 14.98           H  
ATOM   4512  HD2 TYR A 305      52.495  23.974  35.611  1.00 15.70           H  
ATOM   4513  HE1 TYR A 305      49.391  25.650  32.170  1.00 13.81           H  
ATOM   4514  HE2 TYR A 305      53.299  25.502  33.875  1.00 15.07           H  
ATOM   4515  HH  TYR A 305      51.157  27.010  31.461  1.00 13.70           H  
ATOM   4516  N   ILE A 306      50.393  20.123  35.109  1.00 16.66           N  
ATOM   4517  CA  ILE A 306      51.055  19.089  34.325  1.00 16.74           C  
ATOM   4518  C   ILE A 306      50.090  18.375  33.333  1.00 16.35           C  
ATOM   4519  O   ILE A 306      50.378  18.273  32.148  1.00 16.19           O  
ATOM   4520  CB  ILE A 306      51.820  18.135  35.261  1.00  0.00           C  
ATOM   4521  CG1 ILE A 306      53.266  18.618  35.493  1.00  0.00           C  
ATOM   4522  CG2 ILE A 306      51.789  16.692  34.725  1.00  0.00           C  
ATOM   4523  CD1 ILE A 306      54.174  17.780  36.407  1.00  0.00           C  
ATOM   4524  H   ILE A 306      50.523  20.119  36.111  1.00 16.66           H  
ATOM   4525  HA  ILE A 306      51.806  19.594  33.717  1.00 16.74           H  
ATOM   4526  HB  ILE A 306      51.311  18.140  36.225  1.00  0.00           H  
ATOM   4527 HG13 ILE A 306      53.245  19.646  35.856  1.00  0.00           H  
ATOM   4528 HG12 ILE A 306      53.756  18.752  34.529  1.00  0.00           H  
ATOM   4529 HG21 ILE A 306      52.337  16.039  35.405  1.00  0.00           H  
ATOM   4530 HG22 ILE A 306      50.756  16.354  34.651  1.00  0.00           H  
ATOM   4531 HG23 ILE A 306      52.253  16.660  33.739  1.00  0.00           H  
ATOM   4532 HD11 ILE A 306      55.157  18.247  36.471  1.00  0.00           H  
ATOM   4533 HD12 ILE A 306      53.734  17.722  37.403  1.00  0.00           H  
ATOM   4534 HD13 ILE A 306      54.276  16.775  35.996  1.00  0.00           H  
ATOM   4535  N   ILE A 307      48.929  17.938  33.797  1.00 16.03           N  
ATOM   4536  CA  ILE A 307      47.954  17.372  32.881  1.00 15.97           C  
ATOM   4537  C   ILE A 307      47.547  18.363  31.771  1.00 15.71           C  
ATOM   4538  O   ILE A 307      47.757  18.077  30.598  1.00 15.72           O  
ATOM   4539  CB  ILE A 307      46.741  16.767  33.630  1.00 15.99           C  
ATOM   4540  CG1 ILE A 307      47.207  15.636  34.544  1.00 16.12           C  
ATOM   4541  CG2 ILE A 307      45.727  16.205  32.637  1.00 16.44           C  
ATOM   4542  CD1 ILE A 307      46.215  15.260  35.618  1.00 15.73           C  
ATOM   4543  H   ILE A 307      48.724  17.999  34.784  1.00 16.03           H  
ATOM   4544  HA  ILE A 307      48.451  16.540  32.381  1.00 15.97           H  
ATOM   4545  HB  ILE A 307      46.265  17.542  34.230  1.00 15.99           H  
ATOM   4546 HG13 ILE A 307      48.154  15.913  35.008  1.00 16.12           H  
ATOM   4547 HG12 ILE A 307      47.438  14.757  33.942  1.00 16.12           H  
ATOM   4548 HG21 ILE A 307      44.881  15.784  33.180  1.00 16.44           H  
ATOM   4549 HG22 ILE A 307      45.377  17.004  31.983  1.00 16.44           H  
ATOM   4550 HG23 ILE A 307      46.198  15.426  32.038  1.00 16.44           H  
ATOM   4551 HD11 ILE A 307      46.623  14.450  36.223  1.00 15.73           H  
ATOM   4552 HD12 ILE A 307      46.021  16.125  36.253  1.00 15.73           H  
ATOM   4553 HD13 ILE A 307      45.284  14.934  35.155  1.00 15.73           H  
ATOM   4554  N   MET A 308      46.982  19.517  32.131  1.00 15.78           N  
ATOM   4555  CA  MET A 308      46.719  20.592  31.154  1.00 15.19           C  
ATOM   4556  C   MET A 308      47.797  20.605  30.082  1.00 14.71           C  
ATOM   4557  O   MET A 308      47.515  20.381  28.920  1.00 15.27           O  
ATOM   4558  CB  MET A 308      46.703  21.979  31.801  1.00 15.14           C  
ATOM   4559  CG  MET A 308      45.532  22.319  32.677  1.00 15.11           C  
ATOM   4560  SD  MET A 308      45.841  23.941  33.408  1.00 16.00           S  
ATOM   4561  CE  MET A 308      45.703  23.511  35.058  1.00 16.57           C  
ATOM   4562  H   MET A 308      46.722  19.673  33.094  1.00 15.78           H  
ATOM   4563  HA  MET A 308      45.753  20.411  30.682  1.00 15.19           H  
ATOM   4564  HB3 MET A 308      46.801  22.737  31.024  1.00 15.14           H  
ATOM   4565  HB2 MET A 308      47.625  22.122  32.365  1.00 15.14           H  
ATOM   4566  HG3 MET A 308      45.443  21.575  33.469  1.00 15.11           H  
ATOM   4567  HG2 MET A 308      44.626  22.360  32.072  1.00 15.11           H  
ATOM   4568  HE1 MET A 308      45.864  24.393  35.678  1.00 16.57           H  
ATOM   4569  HE2 MET A 308      44.707  23.111  35.248  1.00 16.57           H  
ATOM   4570  HE3 MET A 308      46.450  22.755  35.301  1.00 16.57           H  
ATOM   4571  N   GLN A 309      49.040  20.838  30.475  1.00 14.08           N  
ATOM   4572  CA  GLN A 309      50.102  20.953  29.498  1.00 13.71           C  
ATOM   4573  C   GLN A 309      50.157  19.739  28.592  1.00 14.21           C  
ATOM   4574  O   GLN A 309      50.113  19.904  27.384  1.00 14.91           O  
ATOM   4575  CB  GLN A 309      51.468  21.242  30.148  1.00  0.00           C  
ATOM   4576  CG  GLN A 309      52.675  21.459  29.220  1.00  0.00           C  
ATOM   4577  CD  GLN A 309      53.973  21.810  29.933  1.00  0.00           C  
ATOM   4578  OE1 GLN A 309      54.026  21.888  31.155  1.00  0.00           O  
ATOM   4579  NE2 GLN A 309      55.039  22.035  29.172  1.00  0.00           N  
ATOM   4580  H   GLN A 309      49.249  20.936  31.458  1.00 14.08           H  
ATOM   4581  HA  GLN A 309      49.863  21.809  28.868  1.00 13.71           H  
ATOM   4582  HB3 GLN A 309      51.701  20.448  30.858  1.00  0.00           H  
ATOM   4583  HB2 GLN A 309      51.372  22.098  30.815  1.00  0.00           H  
ATOM   4584  HG3 GLN A 309      52.438  22.239  28.497  1.00  0.00           H  
ATOM   4585  HG2 GLN A 309      52.827  20.567  28.612  1.00  0.00           H  
ATOM   4586 HE22 GLN A 309      55.923  22.271  29.599  1.00  0.00           H  
ATOM   4587 HE21 GLN A 309      54.965  21.970  28.167  1.00  0.00           H  
ATOM   4588  N   SER A 310      50.212  18.523  29.132  1.00 14.28           N  
ATOM   4589  CA  SER A 310      50.196  17.375  28.227  1.00 14.31           C  
ATOM   4590  C   SER A 310      48.926  17.354  27.364  1.00 14.45           C  
ATOM   4591  O   SER A 310      48.990  16.993  26.203  1.00 14.65           O  
ATOM   4592  CB  SER A 310      50.493  16.025  28.905  1.00  0.00           C  
ATOM   4593  OG  SER A 310      51.332  16.228  30.049  1.00  0.00           O  
ATOM   4594  H   SER A 310      50.263  18.418  30.135  1.00 14.28           H  
ATOM   4595  HA  SER A 310      51.019  17.540  27.532  1.00 14.31           H  
ATOM   4596  HB3 SER A 310      50.997  15.366  28.197  1.00  0.00           H  
ATOM   4597  HB2 SER A 310      49.557  15.563  29.219  1.00  0.00           H  
ATOM   4598  HG  SER A 310      50.837  16.602  30.793  1.00  0.00           H  
ATOM   4599  N   CYS A 311      47.793  17.789  27.900  1.00 14.81           N  
ATOM   4600  CA  CYS A 311      46.618  17.999  27.059  1.00 15.50           C  
ATOM   4601  C   CYS A 311      46.868  19.023  25.951  1.00 15.78           C  
ATOM   4602  O   CYS A 311      46.228  18.950  24.907  1.00 16.16           O  
ATOM   4603  CB  CYS A 311      45.417  18.448  27.879  1.00 15.55           C  
ATOM   4604  SG  CYS A 311      44.770  17.201  29.002  1.00 17.73           S  
ATOM   4605  H   CYS A 311      47.742  17.975  28.891  1.00 14.81           H  
ATOM   4606  HA  CYS A 311      46.367  17.048  26.588  1.00 15.50           H  
ATOM   4607  HB3 CYS A 311      44.623  18.775  27.207  1.00 15.55           H  
ATOM   4608  HB2 CYS A 311      45.680  19.342  28.445  1.00 15.55           H  
ATOM   4609  HG  CYS A 311      45.805  17.232  29.851  1.00 17.73           H  
ATOM   4610  N   TRP A 312      47.782  19.975  26.166  1.00 15.62           N  
ATOM   4611  CA  TRP A 312      48.077  20.980  25.148  1.00 15.44           C  
ATOM   4612  C   TRP A 312      49.236  20.669  24.199  1.00 15.98           C  
ATOM   4613  O   TRP A 312      49.664  21.560  23.463  1.00 16.31           O  
ATOM   4614  CB  TRP A 312      48.327  22.341  25.774  1.00 15.06           C  
ATOM   4615  CG  TRP A 312      47.200  22.886  26.564  1.00 14.92           C  
ATOM   4616  CD1 TRP A 312      45.868  22.614  26.413  1.00 13.83           C  
ATOM   4617  CD2 TRP A 312      47.300  23.818  27.645  1.00 13.59           C  
ATOM   4618  NE1 TRP A 312      45.147  23.313  27.348  1.00 12.91           N  
ATOM   4619  CE2 TRP A 312      46.005  24.051  28.119  1.00 12.81           C  
ATOM   4620  CE3 TRP A 312      48.366  24.473  28.268  1.00 13.64           C  
ATOM   4621  CZ2 TRP A 312      45.744  24.910  29.174  1.00 13.58           C  
ATOM   4622  CZ3 TRP A 312      48.105  25.320  29.304  1.00 14.44           C  
ATOM   4623  CH2 TRP A 312      46.803  25.535  29.756  1.00 12.96           C  
ATOM   4624  H   TRP A 312      48.281  20.007  27.044  1.00 15.62           H  
ATOM   4625  HA  TRP A 312      47.183  21.076  24.532  1.00 15.44           H  
ATOM   4626  HB3 TRP A 312      48.598  23.052  24.994  1.00 15.06           H  
ATOM   4627  HB2 TRP A 312      49.216  22.291  26.402  1.00 15.06           H  
ATOM   4628  HD1 TRP A 312      45.540  21.935  25.640  1.00 13.83           H  
ATOM   4629  HE1 TRP A 312      44.141  23.226  27.378  1.00 12.91           H  
ATOM   4630  HE3 TRP A 312      49.377  24.304  27.927  1.00 13.64           H  
ATOM   4631  HZ2 TRP A 312      44.728  25.064  29.507  1.00 13.58           H  
ATOM   4632  HZ3 TRP A 312      48.915  25.841  29.793  1.00 14.44           H  
ATOM   4633  HH2 TRP A 312      46.643  26.211  30.583  1.00 12.96           H  
ATOM   4634  N   ALA A 313      49.753  19.442  24.197  1.00 16.53           N  
ATOM   4635  CA  ALA A 313      50.834  19.085  23.271  1.00 17.12           C  
ATOM   4636  C   ALA A 313      50.445  19.402  21.832  1.00 16.95           C  
ATOM   4637  O   ALA A 313      49.320  19.145  21.405  1.00 16.63           O  
ATOM   4638  CB  ALA A 313      51.239  17.605  23.406  1.00  0.00           C  
ATOM   4639  H   ALA A 313      49.401  18.745  24.838  1.00 16.53           H  
ATOM   4640  HA  ALA A 313      51.703  19.693  23.523  1.00 17.12           H  
ATOM   4641  HB1 ALA A 313      52.042  17.382  22.703  1.00  0.00           H  
ATOM   4642  HB2 ALA A 313      51.583  17.413  24.422  1.00  0.00           H  
ATOM   4643  HB3 ALA A 313      50.379  16.971  23.188  1.00  0.00           H  
ATOM   4644  N   PHE A 314      51.370  19.987  21.087  1.00 17.24           N  
ATOM   4645  CA  PHE A 314      51.104  20.256  19.683  1.00 17.85           C  
ATOM   4646  C   PHE A 314      50.777  18.934  18.930  1.00 18.38           C  
ATOM   4647  O   PHE A 314      49.757  18.835  18.236  1.00 18.74           O  
ATOM   4648  CB  PHE A 314      52.294  21.003  19.053  1.00  0.00           C  
ATOM   4649  CG  PHE A 314      52.456  20.829  17.559  1.00  0.00           C  
ATOM   4650  CD1 PHE A 314      51.820  21.721  16.677  1.00  0.00           C  
ATOM   4651  CD2 PHE A 314      53.239  19.778  17.051  1.00  0.00           C  
ATOM   4652  CE1 PHE A 314      51.973  21.567  15.289  1.00  0.00           C  
ATOM   4653  CE2 PHE A 314      53.391  19.623  15.661  1.00  0.00           C  
ATOM   4654  CZ  PHE A 314      52.757  20.518  14.780  1.00  0.00           C  
ATOM   4655  H   PHE A 314      52.258  20.245  21.494  1.00 17.24           H  
ATOM   4656  HA  PHE A 314      50.229  20.904  19.623  1.00 17.85           H  
ATOM   4657  HB3 PHE A 314      53.214  20.700  19.553  1.00  0.00           H  
ATOM   4658  HB2 PHE A 314      52.216  22.065  19.285  1.00  0.00           H  
ATOM   4659  HD1 PHE A 314      51.213  22.525  17.067  1.00  0.00           H  
ATOM   4660  HD2 PHE A 314      53.724  19.090  17.728  1.00  0.00           H  
ATOM   4661  HE1 PHE A 314      51.488  22.255  14.613  1.00  0.00           H  
ATOM   4662  HE2 PHE A 314      53.994  18.817  15.270  1.00  0.00           H  
ATOM   4663  HZ  PHE A 314      52.873  20.399  13.713  1.00  0.00           H  
ATOM   4664  N   ASP A 315      51.645  17.933  19.090  1.00 18.48           N  
ATOM   4665  CA  ASP A 315      51.401  16.566  18.652  1.00 18.51           C  
ATOM   4666  C   ASP A 315      50.146  15.967  19.289  1.00 19.14           C  
ATOM   4667  O   ASP A 315      50.152  15.675  20.494  1.00 19.60           O  
ATOM   4668  CB  ASP A 315      52.590  15.703  19.060  1.00 18.44           C  
ATOM   4669  CG  ASP A 315      52.699  14.430  18.253  1.00 17.54           C  
ATOM   4670  OD1 ASP A 315      51.638  13.909  17.838  1.00 14.87           O  
ATOM   4671  OD2 ASP A 315      53.817  13.896  17.994  1.00 16.49           O1-
ATOM   4672  H   ASP A 315      52.534  18.102  19.539  1.00 18.48           H  
ATOM   4673  HA  ASP A 315      51.298  16.548  17.567  1.00 18.51           H  
ATOM   4674  HB3 ASP A 315      52.511  15.455  20.118  1.00 18.44           H  
ATOM   4675  HB2 ASP A 315      53.509  16.279  18.953  1.00 18.44           H  
ATOM   4676  N   SER A 316      49.081  15.775  18.496  1.00 19.22           N  
ATOM   4677  CA  SER A 316      47.865  15.091  18.954  1.00 18.81           C  
ATOM   4678  C   SER A 316      48.124  13.730  19.611  1.00 18.58           C  
ATOM   4679  O   SER A 316      47.482  13.406  20.613  1.00 18.63           O  
ATOM   4680  CB  SER A 316      47.081  14.901  17.642  1.00  0.00           C  
ATOM   4681  OG  SER A 316      45.851  14.214  17.905  1.00  0.00           O  
ATOM   4682  H   SER A 316      49.095  16.106  17.542  1.00 19.22           H  
ATOM   4683  HA  SER A 316      47.307  15.735  19.634  1.00 18.81           H  
ATOM   4684  HB3 SER A 316      47.680  14.318  16.942  1.00  0.00           H  
ATOM   4685  HB2 SER A 316      46.866  15.875  17.203  1.00  0.00           H  
ATOM   4686  HG  SER A 316      45.146  14.798  17.586  1.00  0.00           H  
ATOM   4687  N   ARG A 317      49.067  12.957  19.071  1.00 18.44           N  
ATOM   4688  CA  ARG A 317      49.368  11.613  19.591  1.00 17.82           C  
ATOM   4689  C   ARG A 317      50.229  11.550  20.871  1.00 17.18           C  
ATOM   4690  O   ARG A 317      50.534  10.468  21.350  1.00 17.38           O  
ATOM   4691  CB  ARG A 317      49.960  10.730  18.477  1.00  0.00           C  
ATOM   4692  CG  ARG A 317      49.160   9.512  17.963  1.00  0.00           C  
ATOM   4693  CD  ARG A 317      49.761   8.645  16.856  1.00  0.00           C  
ATOM   4694  NE  ARG A 317      48.882   7.533  16.481  1.00  0.00           N  
ATOM   4695  CZ  ARG A 317      48.883   6.324  17.070  1.00  0.00           C  
ATOM   4696  NH1 ARG A 317      49.773   6.041  18.046  1.00  0.00           N  
ATOM   4697  NH2 ARG A 317      47.984   5.408  16.657  1.00  0.00           N1+
ATOM   4698  H   ARG A 317      49.600  13.289  18.280  1.00 18.44           H  
ATOM   4699  HA  ARG A 317      48.408  11.168  19.851  1.00 17.82           H  
ATOM   4700  HB3 ARG A 317      50.955  10.400  18.777  1.00  0.00           H  
ATOM   4701  HB2 ARG A 317      50.229  11.361  17.630  1.00  0.00           H  
ATOM   4702  HG3 ARG A 317      48.167   9.842  17.657  1.00  0.00           H  
ATOM   4703  HG2 ARG A 317      48.897   8.877  18.809  1.00  0.00           H  
ATOM   4704  HD3 ARG A 317      50.723   8.252  17.186  1.00  0.00           H  
ATOM   4705  HD2 ARG A 317      49.959   9.262  15.980  1.00  0.00           H  
ATOM   4706  HE  ARG A 317      48.243   7.725  15.722  1.00  0.00           H  
ATOM   4707 HH12 ARG A 317      49.769   5.131  18.485  1.00  0.00           H  
ATOM   4708 HH11 ARG A 317      50.442   6.739  18.337  1.00  0.00           H  
ATOM   4709 HH22 ARG A 317      47.964   4.492  17.083  1.00  0.00           H  
ATOM   4710 HH21 ARG A 317      47.331   5.637  15.922  1.00  0.00           H  
ATOM   4711  N   LYS A 318      50.602  12.705  21.420  1.00 16.18           N  
ATOM   4712  CA  LYS A 318      51.294  12.774  22.694  1.00 14.95           C  
ATOM   4713  C   LYS A 318      50.345  13.122  23.851  1.00 13.74           C  
ATOM   4714  O   LYS A 318      50.671  12.903  24.999  1.00 13.36           O  
ATOM   4715  CB  LYS A 318      52.432  13.786  22.607  1.00 15.52           C  
ATOM   4716  CG  LYS A 318      53.754  13.240  22.084  1.00 17.17           C  
ATOM   4717  CD  LYS A 318      54.919  14.161  22.473  1.00 21.24           C  
ATOM   4718  CE  LYS A 318      55.469  15.043  21.311  1.00 24.41           C  
ATOM   4719  NZ  LYS A 318      55.849  16.466  21.741  1.00 24.30           N1+
ATOM   4720  H   LYS A 318      50.405  13.576  20.948  1.00 16.18           H  
ATOM   4721  HA  LYS A 318      51.728  11.795  22.896  1.00 14.95           H  
ATOM   4722  HB3 LYS A 318      52.590  14.235  23.588  1.00 15.52           H  
ATOM   4723  HB2 LYS A 318      52.120  14.627  21.988  1.00 15.52           H  
ATOM   4724  HG3 LYS A 318      53.707  13.153  20.998  1.00 17.17           H  
ATOM   4725  HG2 LYS A 318      53.924  12.245  22.496  1.00 17.17           H  
ATOM   4726  HD3 LYS A 318      55.730  13.562  22.886  1.00 21.24           H  
ATOM   4727  HD2 LYS A 318      54.611  14.803  23.299  1.00 21.24           H  
ATOM   4728  HE3 LYS A 318      54.728  15.092  20.513  1.00 24.41           H  
ATOM   4729  HE2 LYS A 318      56.337  14.556  20.867  1.00 24.41           H  
ATOM   4730  HZ1 LYS A 318      56.567  16.424  22.451  1.00 24.30           H  
ATOM   4731  HZ2 LYS A 318      56.196  16.978  20.943  1.00 24.30           H  
ATOM   4732  HZ3 LYS A 318      55.035  16.934  22.113  1.00 24.30           H  
ATOM   4733  N   ARG A 319      49.169  13.659  23.549  1.00 12.96           N  
ATOM   4734  CA  ARG A 319      48.154  13.942  24.572  1.00 12.56           C  
ATOM   4735  C   ARG A 319      47.669  12.672  25.256  1.00 12.89           C  
ATOM   4736  O   ARG A 319      47.625  11.615  24.603  1.00 13.53           O  
ATOM   4737  CB  ARG A 319      46.946  14.588  23.937  1.00 11.90           C  
ATOM   4738  CG  ARG A 319      47.064  16.041  23.747  1.00 11.60           C  
ATOM   4739  CD  ARG A 319      46.168  16.531  22.644  1.00 13.30           C  
ATOM   4740  NE  ARG A 319      46.840  17.478  21.771  1.00 14.56           N  
ATOM   4741  CZ  ARG A 319      46.292  18.036  20.715  1.00 13.90           C  
ATOM   4742  NH1 ARG A 319      45.049  17.745  20.378  1.00 13.78           N  
ATOM   4743  NH2 ARG A 319      46.992  18.895  19.999  1.00 14.29           N1+
ATOM   4744  H   ARG A 319      48.949  13.886  22.590  1.00 12.96           H  
ATOM   4745  HA  ARG A 319      48.573  14.616  25.319  1.00 12.56           H  
ATOM   4746  HB3 ARG A 319      46.063  14.373  24.539  1.00 11.90           H  
ATOM   4747  HB2 ARG A 319      46.746  14.113  22.976  1.00 11.90           H  
ATOM   4748  HG3 ARG A 319      48.098  16.293  23.513  1.00 11.60           H  
ATOM   4749  HG2 ARG A 319      46.807  16.550  24.676  1.00 11.60           H  
ATOM   4750  HD3 ARG A 319      45.284  17.001  23.076  1.00 13.30           H  
ATOM   4751  HD2 ARG A 319      45.818  15.682  22.057  1.00 13.30           H  
ATOM   4752  HE  ARG A 319      47.793  17.700  22.022  1.00 14.56           H  
ATOM   4753 HH12 ARG A 319      44.632  18.176  19.566  1.00 13.78           H  
ATOM   4754 HH11 ARG A 319      44.515  17.091  20.933  1.00 13.78           H  
ATOM   4755 HH22 ARG A 319      46.579  19.329  19.186  1.00 14.29           H  
ATOM   4756 HH21 ARG A 319      47.941  19.119  20.264  1.00 14.29           H  
ATOM   4757  N   PRO A 320      47.278  12.741  26.539  1.00 12.89           N  
ATOM   4758  CA  PRO A 320      46.720  11.552  27.211  1.00 12.89           C  
ATOM   4759  C   PRO A 320      45.241  11.395  26.835  1.00 12.80           C  
ATOM   4760  O   PRO A 320      44.597  12.370  26.417  1.00 12.33           O  
ATOM   4761  CB  PRO A 320      46.885  11.869  28.695  1.00 12.57           C  
ATOM   4762  CG  PRO A 320      46.667  13.378  28.741  1.00 12.93           C  
ATOM   4763  CD  PRO A 320      47.308  13.903  27.449  1.00 12.94           C  
ATOM   4764  HA  PRO A 320      47.283  10.658  26.943  1.00 12.89           H  
ATOM   4765  HB3 PRO A 320      47.907  11.644  28.999  1.00 12.57           H  
ATOM   4766  HB2 PRO A 320      46.094  11.374  29.258  1.00 12.57           H  
ATOM   4767  HG3 PRO A 320      47.194  13.793  29.600  1.00 12.93           H  
ATOM   4768  HG2 PRO A 320      45.598  13.589  28.725  1.00 12.93           H  
ATOM   4769  HD2 PRO A 320      46.688  14.700  27.037  1.00 12.94           H  
ATOM   4770  HD3 PRO A 320      48.344  14.179  27.647  1.00 12.94           H  
ATOM   4771  N   SER A 321      44.740  10.168  26.929  1.00 12.29           N  
ATOM   4772  CA  SER A 321      43.349   9.914  26.676  1.00 12.21           C  
ATOM   4773  C   SER A 321      42.619  10.151  27.987  1.00 12.57           C  
ATOM   4774  O   SER A 321      43.214  10.074  29.049  1.00 12.96           O  
ATOM   4775  CB  SER A 321      43.174   8.458  26.205  1.00  0.00           C  
ATOM   4776  OG  SER A 321      43.846   8.267  24.954  1.00  0.00           O  
ATOM   4777  H   SER A 321      45.340   9.396  27.182  1.00 12.29           H  
ATOM   4778  HA  SER A 321      42.978  10.599  25.914  1.00 12.21           H  
ATOM   4779  HB3 SER A 321      42.113   8.241  26.084  1.00  0.00           H  
ATOM   4780  HB2 SER A 321      43.595   7.782  26.950  1.00  0.00           H  
ATOM   4781  HG  SER A 321      44.752   8.500  25.154  1.00  0.00           H  
ATOM   4782  N   PHE A 322      41.337  10.482  27.921  1.00 12.68           N  
ATOM   4783  CA  PHE A 322      40.600  10.811  29.120  1.00 12.44           C  
ATOM   4784  C   PHE A 322      40.687   9.648  30.093  1.00 12.27           C  
ATOM   4785  O   PHE A 322      40.708   9.834  31.302  1.00 11.79           O  
ATOM   4786  CB  PHE A 322      39.143  11.119  28.775  1.00 12.67           C  
ATOM   4787  CG  PHE A 322      38.942  12.432  28.092  1.00 12.35           C  
ATOM   4788  CD1 PHE A 322      39.182  13.626  28.755  1.00 13.56           C  
ATOM   4789  CD2 PHE A 322      38.481  12.479  26.794  1.00 12.22           C  
ATOM   4790  CE1 PHE A 322      38.972  14.835  28.118  1.00 12.97           C  
ATOM   4791  CE2 PHE A 322      38.291  13.682  26.153  1.00 10.48           C  
ATOM   4792  CZ  PHE A 322      38.530  14.851  26.810  1.00 11.59           C  
ATOM   4793  H   PHE A 322      40.867  10.506  27.027  1.00 12.68           H  
ATOM   4794  HA  PHE A 322      41.048  11.692  29.580  1.00 12.44           H  
ATOM   4795  HB3 PHE A 322      38.542  11.089  29.684  1.00 12.67           H  
ATOM   4796  HB2 PHE A 322      38.744  10.321  28.149  1.00 12.67           H  
ATOM   4797  HD1 PHE A 322      39.535  13.615  29.776  1.00 13.56           H  
ATOM   4798  HD2 PHE A 322      38.263  11.563  26.265  1.00 12.22           H  
ATOM   4799  HE1 PHE A 322      39.154  15.761  28.643  1.00 12.97           H  
ATOM   4800  HE2 PHE A 322      37.952  13.700  25.128  1.00 10.48           H  
ATOM   4801  HZ  PHE A 322      38.373  15.792  26.305  1.00 11.59           H  
ATOM   4802  N   PRO A 323      40.734   8.443  29.547  1.00 12.68           N  
ATOM   4803  CA  PRO A 323      40.928   7.250  30.355  1.00 13.68           C  
ATOM   4804  C   PRO A 323      42.163   7.416  31.250  1.00 13.62           C  
ATOM   4805  O   PRO A 323      42.099   7.173  32.451  1.00 13.72           O  
ATOM   4806  CD  PRO A 323      41.063   7.934  28.048  1.00  0.00           C  
ATOM   4807  CB  PRO A 323      41.066   6.016  29.443  1.00  0.00           C  
ATOM   4808  CG  PRO A 323      41.725   6.571  28.191  1.00  0.00           C  
ATOM   4809  HA  PRO A 323      40.053   7.116  30.991  1.00 13.68           H  
ATOM   4810  HD2 PRO A 323      41.759   8.627  27.575  1.00  0.00           H  
ATOM   4811  HD3 PRO A 323      40.133   7.828  27.489  1.00  0.00           H  
ATOM   4812  HB3 PRO A 323      40.074   5.641  29.192  1.00  0.00           H  
ATOM   4813  HB2 PRO A 323      41.735   5.294  29.912  1.00  0.00           H  
ATOM   4814  HG2 PRO A 323      42.790   6.707  28.376  1.00  0.00           H  
ATOM   4815  HG3 PRO A 323      41.455   5.949  27.337  1.00  0.00           H  
ATOM   4816  N   ASN A 324      43.265   7.864  30.652  1.00 13.68           N  
ATOM   4817  CA  ASN A 324      44.500   8.187  31.364  1.00 14.06           C  
ATOM   4818  C   ASN A 324      44.425   9.442  32.244  1.00 14.63           C  
ATOM   4819  O   ASN A 324      45.095   9.532  33.268  1.00 14.84           O  
ATOM   4820  CB  ASN A 324      45.668   8.306  30.368  1.00  0.00           C  
ATOM   4821  CG  ASN A 324      45.494   7.606  29.021  1.00  0.00           C  
ATOM   4822  OD1 ASN A 324      44.995   8.175  28.057  1.00  0.00           O  
ATOM   4823  ND2 ASN A 324      45.950   6.359  28.927  1.00  0.00           N  
ATOM   4824  H   ASN A 324      43.278   7.998  29.651  1.00 13.68           H  
ATOM   4825  HA  ASN A 324      44.722   7.346  32.021  1.00 14.06           H  
ATOM   4826  HB3 ASN A 324      46.582   7.949  30.843  1.00  0.00           H  
ATOM   4827  HB2 ASN A 324      45.889   9.360  30.199  1.00  0.00           H  
ATOM   4828 HD22 ASN A 324      45.859   5.852  28.058  1.00  0.00           H  
ATOM   4829 HD21 ASN A 324      46.387   5.920  29.725  1.00  0.00           H  
ATOM   4830  N   LEU A 325      43.624  10.422  31.846  1.00 15.44           N  
ATOM   4831  CA  LEU A 325      43.375  11.565  32.711  1.00 15.39           C  
ATOM   4832  C   LEU A 325      42.612  11.105  33.935  1.00 15.45           C  
ATOM   4833  O   LEU A 325      42.996  11.398  35.056  1.00 15.56           O  
ATOM   4834  CB  LEU A 325      42.625  12.664  31.935  1.00  0.00           C  
ATOM   4835  CG  LEU A 325      43.230  13.320  30.670  1.00  0.00           C  
ATOM   4836  CD1 LEU A 325      42.156  13.777  29.686  1.00  0.00           C  
ATOM   4837  CD2 LEU A 325      44.140  14.488  31.048  1.00  0.00           C  
ATOM   4838  H   LEU A 325      43.183  10.377  30.938  1.00 15.44           H  
ATOM   4839  HA  LEU A 325      44.335  11.967  33.035  1.00 15.39           H  
ATOM   4840  HB3 LEU A 325      42.333  13.449  32.632  1.00  0.00           H  
ATOM   4841  HB2 LEU A 325      41.623  12.306  31.699  1.00  0.00           H  
ATOM   4842  HG  LEU A 325      43.843  12.571  30.168  1.00  0.00           H  
ATOM   4843 HD11 LEU A 325      42.630  14.231  28.815  1.00  0.00           H  
ATOM   4844 HD12 LEU A 325      41.563  12.919  29.371  1.00  0.00           H  
ATOM   4845 HD13 LEU A 325      41.508  14.508  30.169  1.00  0.00           H  
ATOM   4846 HD21 LEU A 325      44.554  14.934  30.144  1.00  0.00           H  
ATOM   4847 HD22 LEU A 325      43.564  15.237  31.591  1.00  0.00           H  
ATOM   4848 HD23 LEU A 325      44.952  14.127  31.679  1.00  0.00           H  
ATOM   4849  N   THR A 326      41.572  10.323  33.712  1.00 16.04           N  
ATOM   4850  CA  THR A 326      40.806   9.760  34.813  1.00 16.98           C  
ATOM   4851  C   THR A 326      41.718   9.148  35.877  1.00 17.80           C  
ATOM   4852  O   THR A 326      41.596   9.472  37.062  1.00 17.96           O  
ATOM   4853  CB  THR A 326      39.771   8.726  34.333  1.00  0.00           C  
ATOM   4854  OG1 THR A 326      38.860   9.362  33.430  1.00  0.00           O  
ATOM   4855  CG2 THR A 326      38.970   8.090  35.476  1.00  0.00           C  
ATOM   4856  H   THR A 326      41.297  10.107  32.765  1.00 16.04           H  
ATOM   4857  HA  THR A 326      40.258  10.577  35.282  1.00 16.98           H  
ATOM   4858  HB  THR A 326      40.295   7.935  33.796  1.00  0.00           H  
ATOM   4859  HG1 THR A 326      39.269   9.413  32.554  1.00  0.00           H  
ATOM   4860 HG21 THR A 326      38.260   7.372  35.067  1.00  0.00           H  
ATOM   4861 HG22 THR A 326      39.651   7.579  36.157  1.00  0.00           H  
ATOM   4862 HG23 THR A 326      38.430   8.866  36.018  1.00  0.00           H  
ATOM   4863  N   SER A 327      42.631   8.281  35.444  1.00 18.71           N  
ATOM   4864  CA  SER A 327      43.543   7.590  36.352  1.00 19.57           C  
ATOM   4865  C   SER A 327      44.621   8.533  36.873  1.00 19.77           C  
ATOM   4866  O   SER A 327      45.129   8.353  37.976  1.00 19.91           O  
ATOM   4867  CB  SER A 327      44.157   6.353  35.670  1.00  0.00           C  
ATOM   4868  OG  SER A 327      43.983   6.442  34.251  1.00  0.00           O  
ATOM   4869  H   SER A 327      42.710   8.082  34.457  1.00 18.71           H  
ATOM   4870  HA  SER A 327      42.962   7.244  37.207  1.00 19.57           H  
ATOM   4871  HB3 SER A 327      43.666   5.453  36.040  1.00  0.00           H  
ATOM   4872  HB2 SER A 327      45.221   6.301  35.903  1.00  0.00           H  
ATOM   4873  HG  SER A 327      43.056   6.342  33.992  1.00  0.00           H  
ATOM   4874  N   PHE A 328      44.955   9.549  36.086  1.00 20.23           N  
ATOM   4875  CA  PHE A 328      45.891  10.563  36.538  1.00 20.58           C  
ATOM   4876  C   PHE A 328      45.291  11.389  37.672  1.00 21.02           C  
ATOM   4877  O   PHE A 328      46.006  11.703  38.621  1.00 21.43           O  
ATOM   4878  CB  PHE A 328      46.395  11.452  35.386  1.00  0.00           C  
ATOM   4879  CG  PHE A 328      47.646  10.967  34.687  1.00  0.00           C  
ATOM   4880  CD1 PHE A 328      48.837  10.804  35.415  1.00  0.00           C  
ATOM   4881  CD2 PHE A 328      47.618  10.678  33.311  1.00  0.00           C  
ATOM   4882  CE1 PHE A 328      49.999  10.347  34.770  1.00  0.00           C  
ATOM   4883  CE2 PHE A 328      48.781  10.221  32.666  1.00  0.00           C  
ATOM   4884  CZ  PHE A 328      49.971  10.056  33.395  1.00  0.00           C  
ATOM   4885  H   PHE A 328      44.557   9.623  35.161  1.00 20.23           H  
ATOM   4886  HA  PHE A 328      46.758  10.042  36.944  1.00 20.58           H  
ATOM   4887  HB3 PHE A 328      46.559  12.464  35.757  1.00  0.00           H  
ATOM   4888  HB2 PHE A 328      45.598  11.577  34.653  1.00  0.00           H  
ATOM   4889  HD1 PHE A 328      48.860  11.030  36.471  1.00  0.00           H  
ATOM   4890  HD2 PHE A 328      46.704  10.807  32.751  1.00  0.00           H  
ATOM   4891  HE1 PHE A 328      50.913  10.219  35.331  1.00  0.00           H  
ATOM   4892  HE2 PHE A 328      48.760   9.997  31.610  1.00  0.00           H  
ATOM   4893  HZ  PHE A 328      50.864   9.706  32.899  1.00  0.00           H  
ATOM   4894  N   LEU A 329      43.996  11.713  37.605  1.00 21.09           N  
ATOM   4895  CA  LEU A 329      43.345  12.359  38.744  1.00 21.83           C  
ATOM   4896  C   LEU A 329      43.140  11.448  39.989  1.00 22.99           C  
ATOM   4897  O   LEU A 329      43.295  11.916  41.118  1.00 23.24           O  
ATOM   4898  CB  LEU A 329      42.045  13.077  38.337  1.00  0.00           C  
ATOM   4899  CG  LEU A 329      42.061  14.495  37.715  1.00  0.00           C  
ATOM   4900  CD1 LEU A 329      42.802  15.502  38.592  1.00  0.00           C  
ATOM   4901  CD2 LEU A 329      42.665  14.464  36.311  1.00  0.00           C  
ATOM   4902  H   LEU A 329      43.468  11.512  36.768  1.00 21.09           H  
ATOM   4903  HA  LEU A 329      44.027  13.146  39.065  1.00 21.83           H  
ATOM   4904  HB3 LEU A 329      41.362  13.074  39.186  1.00  0.00           H  
ATOM   4905  HB2 LEU A 329      41.467  12.417  37.690  1.00  0.00           H  
ATOM   4906  HG  LEU A 329      41.028  14.830  37.625  1.00  0.00           H  
ATOM   4907 HD11 LEU A 329      42.786  16.482  38.114  1.00  0.00           H  
ATOM   4908 HD12 LEU A 329      42.315  15.565  39.565  1.00  0.00           H  
ATOM   4909 HD13 LEU A 329      43.835  15.179  38.724  1.00  0.00           H  
ATOM   4910 HD21 LEU A 329      42.666  15.471  35.893  1.00  0.00           H  
ATOM   4911 HD22 LEU A 329      43.688  14.092  36.363  1.00  0.00           H  
ATOM   4912 HD23 LEU A 329      42.072  13.808  35.674  1.00  0.00           H  
ATOM   4913  N   GLY A 330      42.827  10.160  39.811  1.00 24.19           N  
ATOM   4914  CA  GLY A 330      42.572   9.296  40.970  1.00 25.62           C  
ATOM   4915  C   GLY A 330      43.831   9.038  41.801  1.00 27.09           C  
ATOM   4916  O   GLY A 330      43.793   8.342  42.818  1.00 27.51           O  
ATOM   4917  H   GLY A 330      42.766   9.780  38.877  1.00 24.19           H  
ATOM   4918  HA3 GLY A 330      42.161   8.345  40.630  1.00 25.62           H  
ATOM   4919  HA2 GLY A 330      41.809   9.752  41.601  1.00 25.62           H  
ATOM   4920  N   CYS A 331      44.952   9.595  41.361  1.00 28.51           N  
ATOM   4921  CA  CYS A 331      46.128   9.697  42.206  1.00 29.95           C  
ATOM   4922  C   CYS A 331      46.238  11.158  42.678  1.00 30.91           C  
ATOM   4923  O   CYS A 331      47.197  11.853  42.333  1.00 31.27           O  
ATOM   4924  CB  CYS A 331      47.391   9.273  41.434  1.00  0.00           C  
ATOM   4925  SG  CYS A 331      47.046   8.780  39.720  1.00  0.00           S  
ATOM   4926  H   CYS A 331      45.000   9.959  40.420  1.00 28.51           H  
ATOM   4927  HA  CYS A 331      46.003   9.049  43.073  1.00 29.95           H  
ATOM   4928  HB3 CYS A 331      47.875   8.449  41.957  1.00  0.00           H  
ATOM   4929  HB2 CYS A 331      48.110  10.093  41.437  1.00  0.00           H  
ATOM   4930  HG  CYS A 331      46.847  10.028  39.265  1.00  0.00           H  
ATOM   4931  N   GLN A 332      45.244  11.633  43.437  1.00 31.94           N  
ATOM   4932  CA  GLN A 332      45.269  13.001  43.983  1.00 32.92           C  
ATOM   4933  C   GLN A 332      44.249  13.277  45.093  1.00 33.15           C  
ATOM   4934  O   GLN A 332      43.308  12.502  45.307  1.00 33.89           O  
ATOM   4935  CB  GLN A 332      45.089  14.023  42.873  1.00 33.03           C  
ATOM   4936  CG  GLN A 332      46.348  14.821  42.544  1.00 35.47           C
[truncated: 7,761 more chars]
