# Supplementary material for: Inhibition of FLT3-ITD Kinase in Acute Myeloid Leukemia by New Imidazo[1,2-b]pyridazine Derivatives Identified by Scaffold Hopping
Source: J Med Chem. 2023 Aug 3;66(16):11133–57. doi: 10.1021/acs.jmedchem.3c00575 (PMC10461230; doi:10.1021/acs.jmedchem.3c00575)
Supplement: Supplementary file 4 — jm3c00575_si_004.csv [file jm3c00575_si_004.csv]

Compound_ID	SMILES	IC50-FLT3-ITD(uM)	IC50-FLT3-D835Y(uM)	IC50-CDK2(uM)	GI50-MV4-11(uM)	GI50-MOLM-13(uM)	GI50-SEM(uM)	GI50-CEM(uM)	GI50-NOMO-1(uM)	GI50-ML-2(uM)	GI50-K562(uM)
4a	ClC1=NC(C(C2=CCCCC2)=CS3)=C3C(NC4=CC=C(S(N5CCCC5)(=O)=O)C=C4)=N1	>20		>20	1.765	3.26	>6.25	>6.25	>10	>10	9.89
4b	O=S(C(C=C1)=CC=C1NC2=NC(C3=CCCCC3)=NC4=C2SC=C4C5=CCCCC5)(N6CCCC6)=O	>20		>20	2.57	6.01	4.4	>6.25	8.945	6.775	8.533
5a	O=S(C(C=C1)=CC=C1NC2=NC(NC3=CN=C(N)C=C3)=NC4=C2SC=C4C5=CCCCC5)(N6CCCC6)=O	5.098		17.2	1.665	2.18	1.467	7.49	8.03	4.243	6.595
5b	O=S(C(C=C1)=CC=C1NC2=NC(NC3=NC=C(N)C=C3)=NC4=C2SC=C4C5=CCCCC5)(N6CCCC6)=O	>20		>20	2.705	6.075	2.595	>10	>10	7.335	>10
9	ClC1=NC2=C(C3=CCCCC3)C=NN2C(NC4=CC=C(S(N5CCCC5)(=O)=O)C=C4)=C1	>20		>20	7.36	3.285	1.575	3.595	>10	>10	>10
10a	O=S(C(C=C1)=CC=C1NC2=CC(NC3=NC=C(N)C=C3)=NC4=C(C5=CCCCC5)C=NN42)(N6CCCC6)=O	10.61		>20	>10	>10	>10	>10	>10	>10	>10
10b	O=S(C(C=C1)=CC=C1NC2=CC(NC3=CN=C(N)C=C3)=NC4=C(C5=CCCCC5)C=NN42)(N6CCCC6)=O	2.507		>20	5.737	3.28	9.84	>10	>10	>10	>10
11	O=S(C(C=C1)=CC=C1NC2=CC(N[C@H]3CC[C@H](N)CC3)=NC4=C(C5=CCCCC5)C=NN42)(N6CCCC6)=O	0.54	0.109	0.774	1.817	2.553	5.51	>10	>10	>10	>10
14	O=S(C(C=C1)=CC=C1NC2=CC(N[C@H]3CC[C@H](N)CC3)=NC4=CC=NN42)(N5CCCC5)=O	0.623	0.272	0.1	0.69	1.413	7.905	>10	>10	>10	>10
17	ClC1=NC(N(C2CCCCC2)C=N3)=C3C(NC4=CC=C(S(N5CCCC5)(=O)=O)C=C4)=C1	2.453		>20	5.52	3.075	>10	>10	>10	9.53	>10
18a	O=S(C(C=C1)=CC=C1NC2=C3C(N(C4CCCCC4)C=N3)=NC(NC5=NC=C(N)C=C5)=C2)(N6CCCC6)=O	0.43	0.479	>20	1.877	1.54	2.38	>10	>10	>10	>10
18b	O=S(C(C=C1)=CC=C1NC2=C3C(N(C4CCCCC4)C=N3)=NC(NC5=CN=C(N)C=C5)=C2)(N6CCCC6)=O	0.134	0.392	>20	0.735	0.335	1.565	>10	8.565	5.835	8.18
23	BrC1=CN=CC2=C1N=C(NC3=CC=C(N(=O)=O)C=C3)N=C2NC4=CC=C(S(N5CCCC5)(=O)=O)C=C4	>20		>20	3.09	1.675	1.34	3.365	7.51	8.295	8.71
24	O=N(C1=CC=C(NC2=NC3=C(C(NC4=CC=C(S(N5CCCC5)(=O)=O)C=C4)=N2)C=NC=C3C6=CCCCC6)C=C1)=O	>20		>20	>10	>10	>10	>10	>10	>10	>10
25	NC1=CC=C(NC2=NC3=C(C(NC4=CC=C(S(N5CCCC5)(=O)=O)C=C4)=N2)C=NC=C3C6=CCCCC6)C=C1	1.907		>20	6.56	4.52	7.35	>10	>10	>10	9.53
29a	BrC1=CN=C2C(NC3=CC=C(S(N4CCCC4)(=O)=O)C=C3)=CC(N[C@@H]5CC[C@@H](N)CC5)=NN21	0.002	0.002	0.003	0.0001	0.004	0.008	0.623	0.24	0.118	0.32
29b	c1c(ccc(c1)S(=O)(=O)N2CCCC2)Nc3c4n(nc(c3)N[C@H]5CC[C@@H](CC5)N)c(cn4)C6=CCCCC6	0.005	0.004	0.037	0.001	0.024	0.225	1.073	1.38	0.596	0.722
30	O=S(C(C=C1)=CC=C1NC2=CC(N[C@@H]3CC[C@@H](N)CC3)=NN4C2=NC=C4C5CCCCC5)(N6CCCC6)=O	0.006	0.012	0.211	0.279	0.07	0.655	1.91	4.875	3.1	1.363
34a	O=S(C(C=C1)=CC=C1NC2=CC(N[C@H]3CC[C@H](N)CC3)=NN4C2=NC=C4C5=CCCC5)(N6CCCC6)=O	0.007	0.004	0.196	0.005	0.007	0.372	3.8	8.43	5.78	6.87
34b	O=S(C(C=C1)=CC=C1NC2=CC(N[C@H]3CC[C@H](N)CC3)=NN4C2=NC=C4C5CCCC5)(N6CCCC6)=O	0.005	0.002	0.005	0.008	0.007	0.235	0.917	0.62	0.48	0.885
34c	O=S(C(C=C1)=CC=C1NC2=CC(N[C@H]3CC[C@H](N)CC3)=NN4C2=NC=C4CC(C)C)(N5CCCC5)=O	0.008	0.002	0.083	0.028	0.03	0.453	3.727	2.435	1.078	1.725
34d	O=S(C(C=C1)=CC=C1NC2=CC(N[C@H]3CC[C@H](N)CC3)=NN4C2=NC=C4C(C)C)(N5CCCC5)=O	0.004	0.001	0.011	0.005	0.009	0.21	0.81	0.848	0.49	0.635
34e	O=S(C(C=C1)=CC=C1NC2=CC(N[C@H]3CC[C@H](N)CC3)=NN4C2=NC=C4C)(N5CCCC5)=O	0.009	0.002	0.093	0.005	0.007	0.132	0.683	0.7	0.455	1.31
34f	O=S(C(C=C1)=CC=C1NC2=CC(N[C@H]3CC[C@H](N)CC3)=NN4C2=NC=C4C5=CC=CC=C5)(N6CCCC6)=O	0.004	0.001	0.493	0.007	0.009	0.14	1.768	4.275	3.03	1.525
34g	O=S(C(C=C1)=CC=C1NC2=CC(N[C@H]3CC[C@H](N)CC3)=NN4C2=NC=C4C5=CC=C(OC)C=C5)(N6CCCC6)=O	0.001	0.002	2.119	0.045	0.04	0.283	2.645	5.223	3.505	1.64
34h	O=S(C(C=C1)=CC=C1NC2=CC(N[C@H]3CC[C@H](N)CC3)=NN4C2=NC=C4C5=CC=CC(OC)=C5)(N6CCCC6)=O	0.002	0.002	0.961	0.073	0.176	1.06	6.17	>10	6.865	1.01
34i	O=S(C(C=C1)=CC=C1NC2=CC(N[C@H]3CC[C@H](N)CC3)=NN4C2=NC=C4C5=CC=C(OC)C(OC)=C5)(N6CCCC6)=O	0.002	0.006	1.435	0.06	0.027	0.877	6.38	5.085	4.22	2.255
34j	O=S(C(C=C1)=CC=C1NC2=CC(N[C@H]3CC[C@H](N)CC3)=NN4C2=NC=C4C5=CC=C(F)C=C5)(N6CCCC6)=O	0.001	0.001	0.234	0.023	0.03	0.15	1.69	5.03	2.05	1.063
34k	O=S(C(C=C1)=CC=C1NC2=CC(N[C@H]3CC[C@H](N)CC3)=NN4C2=NC=C4C5=CC=C(O)C(F)=C5)(N6CCCC6)=O	0.001	0.002	0.037	0.017	0.019	0.59	1.94	0.865	0.325	2.12
34l	O=S(C(C=C1)=CC=C1NC2=CC(N[C@H]3CC[C@H](N)CC3)=NN4C2=NC=C4C5=CC=C(C(F)(F)F)C=C5)(N6CCCC6)=O	0.004	0.011	1.443	0.156	0.2	1.031	1.57	5.025	3.923	1.505
34m	O=S(C(C=C1)=CC=C1NC2=CC(N[C@H]3CC[C@H](N)CC3)=NN4C2=NC=C4C5=CC=C(OC(F)(F)F)C=C5)(N6CCCC6)=O	0.013	0.025	6.587	0.79	0.41	1.335	4.75	4.26	3.31	1.55
34n	O=S(C(C=C1)=CC=C1NC2=CC(N[C@H]3CC[C@H](N)CC3)=NN4C2=NC=C4C5=CC=C(C#N)C=C5)(N6CCCC6)=O	0.001	0.002	0.366	0.042	0.025	0.168	0.76	0.393	0.245	1.655
34o	O=S(C(C=C1)=CC=C1NC2=CC(N[C@H]3CC[C@H](N)CC3)=NN4C2=NC=C4C5=CC=CC(C(N(C)C)=O)=C5)(N6CCCC6)=O	0.231	0.569	3.428	0.71	0.935	2.525	8.99	9.035	4.475	>10
34p	O=S(C(C=C1)=CC=C1NC2=CC(N[C@H]3CC[C@H](N)CC3)=NN4C2=NC=C4C5=CC=CC(S(=O)(N(C)C)=O)=C5)(N6CCCC6)=O	0.142	0.834	2.435	1.183	1.16	1.5	8.4	2.385	2	4.128
34q	O=S(C(C=C1)=CC=C1NC2=CC(N[C@H]3CC[C@H](N)CC3)=NN4C2=NC=C4C5=CSC=C5)(N6CCCC6)=O	0.001	0.003	0.082	0.002	0.004	0.381	1.4	1.455	0.44	1.47
34r	O=S(C(C=C1)=CC=C1NC2=CC(N[C@H]3CC[C@H](N)CC3)=NN4C2=NC=C4C5=COC=C5)(N6CCCC6)=O	0.001	0.002	0.031	0.001	0.001	0.399	1.03	0.755	0.27	0.57
39	NC1=CN=C2C(NC3=CC=C(S(N4CCCC4)(=O)=O)C=C3)=CC(N[C@H]5CC[C@H](N)CC5)=NN21	0.333	0.268	1.116	1.557	2.213	>10	>10	>10	>10	>10
42a	O=S(C(C=C1)=CC=C1NC2=CC(N[C@H]3CC[C@H](N)CC3)=NN4C2=NC=C4C5=CNN=C5)(N6CCCC6)=O	0.002	0.001	0.031	0.006	0.011	0.823	7.363	1.745	0.37	9.85
42b	O=S(C(C=C1)=CC=C1NC2=CC(N[C@H]3CC[C@H](N)CC3)=NN4C2=NC=C4)(N5CCCC5)=O	0.106	0.014	0.178	0.039	0.097	0.523	1.423	4.733	3.65	5.545
